# Supplementary material for: COSNeti: ComplexOme-Structural Network Interpreter used to study spatial enrichment in metazoan ribosomes
Source: BMC Bioinformatics. 2021 Dec 20;22:605. doi: 10.1186/s12859-021-04510-z (PMC8686616; doi:10.1186/s12859-021-04510-z)
Supplement: Supplementary file 2 — Additional file 2. Nodes and edges structure of ribosomal networks from mmCIF entries 6SNT, 6GZ5 and 4V7E corresponding to Saccharomyces cerevisiae (Column N-S), Oryctolagus cuniculus (Column H-M) and Triticum aestivum (Column B-G). Each cell corresponds to one string representing a single contact that can be separated by the space character. The first element of the string is the source node, the second element the target node, the third element the number of contacts between them (edge weights), the fourth and fifth columns are color identifiers for the nodes in the networks as outlined in Figure 3. [file 12859_2021_4510_MOESM2_ESM.xlsx]

## Sheet: AF2
Additional file 2. Nodes and edges structure of ribosomal networks from mmCIF entries 6SNT, 6GZ5 and 4V7E corresponding to Saccharomyces cerevisiae (Column N-S), Oryctolagus cuniculus (Column H-M) and Triticum aestivum (Column B-G). Each cell corresponds to one string representing a single contact that can be separated by the space character. The first element of the string is the source node, th…	Triticum aestivum						Oryctolagus cuniculus						Saccharomyces cerevisiae
	out2edges_with_weights_4v7e_dt5	out2edges_with_weights_4v7e_dt8	out2edges_with_weights_4v7e_dt12	edges_with_weights_4v7e_dt15	edges_with_weights_4v7e_dt15	out2edges_with_weights_4v7e_dt20	out2edges_with_weights_6gz5_dt5	out2edges_with_weights_6gz5_dt8	out2edges_with_weights_6gz5_dt12	edges_with_weights_6gz5_dt15	edges_with_weights_6gz5_dt15	out2edges_with_weights_6gz5_dt20	out2edges_with_weights_6snt_dt5	out2edges_with_weights_6snt_dt8	out2edges_with_weights_6snt_dt12	edges_with_weights_6snt_dt15	edges_with_weights_6snt_dt15	out2edges_with_weights_6snt_dt20
	eL13 eL18 2 LSU LSU	eL13 eL15 4 eL39 eL39	eL13 eL15 27 eL39 eL39	eL13 eL15 57	eL13 eL15 111	eL13 eL15 163 eL39 eL39	eL13 eL15 2 LSU LSU	eL13 eL15 24 eL39 eL39	eL13 eL15 93 eL39 eL39	eL13 eL15 152	eL13 eL15 251	eL13 eL15 337 eL39 eL39	eL20 eL21 3 LSU LSU	eL19 eS7 2 LSU SSU	eL19 eL34 3 LSU eL39	eL19 eL31 1	eL19 eL22 15	eL19 eL22 66 LSU LSU
	eL13 uL15 5 LSU LSU	eL13 eL18 13 eL39 eL39	eL13 eL18 40 eL39 eL39	eL13 eL18 75	eL13 eL18 119	eL13 eL18 149 eL39 eL39	eL13 eL36 1 LSU LSU	eL13 eL18 10 eL39 eL39	eL13 eL18 47 eL39 eL39	eL13 eL18 102	eL13 eL18 201	eL13 eL18 269 eL39 eL39	eL20 uL14 4 LSU LSU	eL19 uS17 2 LSU SSU	eL19 eS7 21 LSU SSU	eL19 eL34 24	eL19 eL30 5	eL19 eL30 11 LSU LSU
	eL13 uL1 1 LSU LSU	eL13 uL15 131 eL39 eL39	eL13 uL15 582 eL39 eL39	eL13 uL15 1188	eL13 eL37 2	eL13 eL21 2 eL39 LSU	eL13 uL15 1 LSU LSU	eL13 eL36 32 eL39 eL39	eL13 eL36 153 eL39 LSU	eL13 eL36 304	eL13 eL36 559	eL13 eL21 3 eL39 LSU	eL20 uL16 1 LSU LSU	eL20 eL21 51 eL39 eL39	eL19 uS17 29 LSU SSU	eL19 eL43 3	eL19 eL31 17	eL19 eL31 48 LSU LSU
	eL13 uL29 2 LSU LSU	eL13 uL1 6 eL39 LSU	eL13 uL1 32 eL39 LSU	eL13 uL1 81	eL13 eL42 1	eL13 eL29 2 eL39 LSU	eL13 uL29 3 LSU LSU	eL13 uL15 82 eL39 eL39	eL13 uL15 382 eL39 eL39	eL13 eL37 1	eL13 eL37 7	eL13 eL29 2 eL39 LSU	eL21 eL29 1 LSU LSU	eL20 eL33 1 eL39 LSU	eL20 eL21 237 eL39 LSU	eL19 eS7 79	eL19 eL34 75	eL19 eL34 136 LSU LSU
	eL14 eL20 1 LSU LSU	eL13 uL29 37 eL39 eL39	eL13 uL29 153 eL39 eL39	eL13 uL24 3	eL13 uL15 2048	eL13 eL37 8 eL39 eL39	eL14 eL20 2 LSU LSU	eL13 uL29 56 eL39 eL39	eL13 uL1 8 eL39 LSU	eL13 uL15 806	eL13 uL15 1415	eL13 eL36 763 eL39 eL39	eL21 uL30 3 LSU LSU	eL20 uL10 2 eL39 LSU	eL20 eL33 11 eL39 LSU	eL19 uS15 8	eL19 eL43 16	eL19 eL43 26 LSU LSU
	eL14 eL6 3 LSU LSU	eL13 uL4 3 eL39 eL39	eL13 uL4 38 eL39 eL39	eL13 uL29 317	eL13 uL1 173	eL13 eL42 3 eL39 LSU	eL14 uL13 2 LSU LSU	eL13 uL4 9 eL39 eL39	eL13 uL29 205 eL39 eL39	eL13 uL1 40	eL13 uL1 111	eL13 eL37 13 eL39 eL39	eL21 uL5 1 LSU LSU	eL20 uL14 47 eL39 LSU	eL20 uL10 20 eL39 LSU	eL19 uS17 101	eL19 eS7 192	eL19 eS7 306 LSU SSU
	eL14 uL13 2 LSU LSU	eL14 eL20 51 eL39 LSU	eL14 eL20 304 LSU LSU	eL13 uL4 125	eL13 uL24 19	eL13 uL15 2755 eL39 eL39	eL15 eL42 1 LSU LSU	eL14 eL20 47 eL39 eL39	eL13 uL4 38 eL39 eL39	eL13 uL24 2	eL13 uL24 13	eL13 uL15 1861 eL39 eL39	eL24 eS6 4 LSU SSU	eL20 uL16 35 eL39 LSU	eL20 uL14 281 eL39 LSU	eL20 eL21 485	eL19 eS8 11	eL19 eS8 38 LSU SSU
	eL15 eL36 2 LSU LSU	eL14 eL6 24 eL39 LSU	eL14 eL33 1 LSU LSU	eL14 eL20 713	eL13 uL29 521	eL13 uL1 275 eL39 LSU	eL15 eL8 1 LSU LSU	eL14 eL6 25 eL39 eL39	eL14 eL20 272 LSU eL39	eL13 uL29 379	eL13 uL29 619	eL13 uL1 176 eL39 LSU	eL24 uL23 4 LSU LSU	eL20 uL30 17 eL39 eL39	eL20 uL16 171 eL39 LSU	eL20 eL33 44	eL19 uS15 48	eL19 uS15 129 LSU SSU
	eL15 eL8 2 LSU LSU	eL14 uL13 47 eL39 LSU	eL14 eL6 143 LSU eL39	eL14 eL33 27	eL13 uL4 265	eL13 uL24 39 eL39 eL39	eL15 uL4 2 LSU LSU	eL14 uL13 38 eL39 LSU	eL14 eL6 131 LSU LSU	eL13 uL4 123	eL13 uL4 249	eL13 uL24 28 eL39 eL39	eL27 eL30 2 LSU LSU	eL20 uL4 10 eL39 eL39	eL20 uL30 140 eL39 eL39	eL20 eL6 11	eL19 uS17 250	eL19 uS17 424 LSU SSU
	eL15 uL29 3 LSU LSU	eL14 uL6 10 eL39 LSU	eL14 uL13 235 LSU LSU	eL14 eL6 325	eL14 eL20 1343	eL13 uL29 700 eL39 eL39	eL18 uL15 3 LSU LSU	eL14 uL6 5 eL39 LSU	eL14 uL13 219 LSU LSU	eL14 eL20 656	eL14 eL20 1230	eL13 uL29 788 eL39 eL39	eL27 eL34 1 LSU LSU	eL20 uL6 13 eL39 LSU	eL20 uL4 68 eL39 eL39	eL20 uL10 57	eL20 eL21 838	eL20 eL21 1131 eL39 LSU
	eL18 uL15 1 LSU LSU	eL15 eL36 20 eL39 LSU	eL14 uL6 62 LSU LSU	eL14 uL13 495	eL14 eL33 136	eL13 uL4 398 eL39 eL39	eL18 uL30 1 LSU LSU	eL15 eL36 25 eL39 eL39	eL14 uL6 40 LSU LSU	eL14 eL33 9	eL14 eL33 71	eL13 uL4 364 eL39 eL39	eL28 uL13 4 LSU LSU	eL21 eL29 27 eL39 LSU	eL20 uL6 72 eL39 LSU	eL20 uL14 692	eL20 eL33 96	eL20 eL33 154 eL39 eL39
	eL18 uL30 1 LSU LSU	eL15 eL42 9 eL39 LSU	eL15 eL36 110 eL39 eL39	eL14 uL6 143	eL14 eL6 598	eL14 eL20 1918 LSU LSU	eL18 uL4 1 LSU LSU	eL15 eL42 8 eL39 LSU	eL15 eL36 114 eL39 LSU	eL14 eL6 305	eL14 eL6 553	eL14 eL20 1769 LSU eL39	eL28 uL18 2 LSU LSU	eL21 uL10 9 eL39 LSU	eL21 eL29 154 LSU LSU	eL20 uL16 356	eL20 eL6 29	eL20 eL6 46 eL39 eL39
	eL18 uL4 3 LSU LSU	eL15 eL8 59 eL39 eL39	eL15 eL37 1 eL39 eL39	eL15 eL36 248	eL14 uL13 846	eL14 eL33 268 LSU LSU	eL20 eL21 2 LSU LSU	eL15 eL8 52 eL39 eL39	eL15 eL42 37 eL39 LSU	eL14 uL13 430	eL14 uL13 673	eL14 eL33 155 LSU LSU	eL30 uS15 1 LSU SSU	eL21 uL30 39 eL39 eL39	eL21 uL10 46 LSU LSU	eL20 uL30 405	eL20 uL10 131	eL20 uL10 221 eL39 LSU
	eL19 eS7 3 LSU SSU	eL15 uL29 22 eL39 eL39	eL15 eL42 39 eL39 LSU	eL15 eL37 2	eL14 uL6 280	eL14 eL6 811 LSU eL39	eL20 uL13 1 LSU LSU	eL15 uL29 16 eL39 eL39	eL15 eL8 261 eL39 eL39	eL14 uL6 103	eL14 uL4 5	eL14 eL6 762 LSU eL39	eL32 eL6 2 LSU LSU	eL21 uL4 6 eL39 eL39	eL21 uL30 147 LSU eL39	eL20 uL4 186	eL20 uL14 1299	eL20 uL14 1888 eL39 LSU
	eL20 eL21 1 LSU LSU	eL15 uL2 1 eL39 LSU	eL15 eL8 303 eL39 eL39	eL15 eL42 81	eL15 eL36 435	eL14 uL13 1140 LSU LSU	eL20 uL30 1 LSU LSU	eL15 uL4 9 eL39 eL39	eL15 uL15 2 eL39 eL39	eL15 eL36 251	eL14 uL6 239	eL14 uL13 892 LSU eL39	eL33 eL6 5 LSU LSU	eL21 uL5 42 eL39 LSU	eL21 uL4 37 LSU eL39	eL20 uL6 192	eL20 uL16 615	eL20 uL16 863 eL39 LSU
	eL20 uL30 1 LSU LSU	eL18 uL15 21 eL39 eL39	eL15 uL15 4 eL39 eL39	eL15 eL8 714	eL15 eL37 22	eL14 uL30 2 LSU LSU	eL21 uL18 1 LSU LSU	eL18 eL28 7 eL39 eL39	eL15 uL29 92 eL39 eL39	eL15 eL37 5	eL15 eL36 443	eL14 uL4 17 LSU eL39	eL33 uL16 1 LSU LSU	eL24 eS6 47 LSU SSU	eL21 uL5 219 LSU LSU	eL21 eL29 313	eL20 uL30 904	eL20 uL30 1455 eL39 eL39
	eL21 eL29 2 LSU LSU	eL18 uL30 10 eL39 eL39	eL15 uL29 118 eL39 eL39	eL15 uL15 13	eL15 eL42 152	eL14 uL6 438 LSU LSU	eL24 eS6 4 LSU SSU	eL18 eL29 1 eL39 LSU	eL15 uL2 7 eL39 LSU	eL15 eL42 80	eL15 eL37 22	eL14 uL6 363 LSU LSU	eL36 uL15 1 LSU LSU	eL24 uL23 35 LSU LSU	eL24 eS6 276 LSU SSU	eL21 uL10 102	eL20 uL4 364	eL20 uL4 520 eL39 eL39
	eL21 uL18 1 LSU LSU	eL18 uL4 57 eL39 eL39	eL15 uL2 12 eL39 LSU	eL15 uL29 263	eL15 eL8 1386	eL15 eL36 625 eL39 LSU	eL24 uL14 3 LSU LSU	eL18 uL15 53 eL39 eL39	eL15 uL4 49 eL39 eL39	eL15 eL8 632	eL15 eL42 141	eL15 eL18 2 eL39 eL39	eL40 uL6 2 LSU LSU	eL24 uL3 30 LSU LSU	eL24 uL23 176 LSU LSU	eL21 uL18 7	eL20 uL6 400	eL20 uL6 605 eL39 LSU
	eL21 uL30 3 LSU LSU	eL19 eS7 29 LSU SSU	eL18 eL29 5 eL39 LSU	eL15 uL2 49	eL15 uL15 29	eL15 eL37 48 eL39 eL39	eL27 eL34 2 LSU LSU	eL18 uL30 13 eL39 eL39	eL18 eL21 1 eL39 LSU	eL15 uL15 9	eL15 eL8 1262	eL15 eL36 658 eL39 eL39	eL42 uL15 2 LSU LSU	eL27 eL30 28 eL39 LSU	eL24 uL3 174 LSU LSU	eL21 uL30 270	eL21 eL28 4	eL21 eL28 13 LSU eL39
	eL24 uL14 3 LSU LSU	eL19 uS17 2 LSU SSU	eL18 uL15 109 eL39 eL39	eL18 eL21 6	eL15 uL29 451	eL15 eL42 208 eL39 LSU	eL28 eL6 1 LSU LSU	eL18 uL4 58 eL39 eL39	eL18 eL28 44 eL39 eL39	eL15 uL29 208	eL15 uL15 27	eL15 eL37 45 eL39 eL39	eL43 uL2 8 LSU LSU	eL27 eL34 34 eL39 eL39	eL27 eL30 144 LSU LSU	eL21 uL4 85	eL21 eL29 555	eL21 eL29 770 LSU LSU
	eL27 eL30 2 LSU LSU	eL20 eL21 26 LSU LSU	eL18 uL30 72 eL39 eL39	eL18 eL29 25	eL15 uL2 113	eL15 eL8 2036 eL39 eL39	eL28 uL4 1 LSU LSU	eL19 uS17 5 LSU SSU	eL18 eL29 10 eL39 LSU	eL15 uL2 30	eL15 uL23 3	eL15 eL42 194 eL39 LSU	eL8 uL15 2 LSU LSU	eL27 eL8 14 eL39 eL39	eL27 eL34 179 LSU eL39	eL21 uL5 449	eL21 uL10 197	eL21 uL10 286 LSU LSU
	eL27 eL34 1 LSU LSU	eL20 uL16 1 LSU LSU	eL18 uL4 284 eL39 eL39	eL18 uL15 263	eL15 uL4 3	eL15 uL15 49 eL39 eL39	eL30 uS15 1 LSU SSU	eL20 eL21 41 eL39 LSU	eL18 uL15 256 eL39 eL39	eL15 uL4 92	eL15 uL29 369	eL15 eL8 1853 eL39 eL39	eS10 uS14 1 SSU SSU	eL28 eL32 4 eL39 LSU	eL27 eL8 71 LSU eL39	eL22 eL38 7	eL21 uL18 31	eL21 uL11 5 LSU LSU
	eL28 eL6 1 LSU LSU	eL20 uL30 58 LSU eL39	eL19 eL34 8 LSU LSU	eL18 uL30 161	eL18 eL21 25	eL15 uL23 9 eL39 eL39	eL33 eL6 2 LSU LSU	eL20 uL13 37 eL39 LSU	eL18 uL30 64 eL39 eL39	eL18 eL21 9	eL15 uL2 80	eL15 uL15 52 eL39 eL39	eS10 uS3 1 SSU SSU	eL28 eL36 15 eL39 eL39	eL27 uL2 1 LSU eL39	eL24 eS6 627	eL21 uL30 473	eL21 uL18 67 LSU LSU
	eL30 eL43 1 LSU LSU	eL20 uL6 15 LSU LSU	eL19 eS7 123 LSU SSU	eL18 uL4 646	eL18 eL28 3	eL15 uL29 632 eL39 eL39	eL37 uL29 1 LSU LSU	eL20 uL16 2 eL39 LSU	eL18 uL4 301 eL39 eL39	eL18 eL28 98	eL15 uL4 162	eL15 uL23 12 eL39 eL39	eS12 eS31 2 SSU SSU	eL28 uL13 91 eL39 eL39	eL28 eL32 24 eL39 LSU	eL24 uL23 372	eL21 uL4 134	eL21 uL30 678 LSU eL39
	eL33 eL6 9 LSU LSU	eL21 eL29 30 LSU LSU	eL19 uS17 21 LSU SSU	eL19 eL22 6	eL18 eL29 88	eL15 uL2 177 eL39 eL39	eL40 uL6 1 LSU LSU	eL20 uL30 24 eL39 eL39	eL19 eL22 1 LSU LSU	eL18 eL29 30	eL18 eL21 35	eL15 uL29 541 eL39 eL39	eS17 uS3 2 SSU SSU	eL28 uL18 47 eL39 eL39	eL28 eL36 62 eL39 eL39	eL24 uL3 431	eL21 uL5 793	eL21 uL4 163 LSU eL39
	eL37 eL39 1 eL39 eL39	eL21 uL16 6 LSU LSU	eL20 eL21 161 LSU LSU	eL19 eL31 2	eL18 eL32 5	eL15 uL4 7 eL39 eL39	eL43 uL2 9 LSU LSU	eL20 uL6 12 eL39 LSU	eL19 eL34 3 LSU LSU	eL18 eL42 1	eL18 eL28 213	eL15 uL2 138 eL39 eL39	eS19 uS9 1 SSU SSU	eL30 eL34 10 LSU eL39	eL28 eL42 7 eL39 LSU	eL27 eL30 331	eL22 eL31 2	eL21 uL5 1128 LSU LSU
	eL42 uL5 1 LSU LSU	eL21 uL18 30 LSU LSU	eL20 uL13 3 LSU LSU	eL19 eL34 37	eL18 uL15 526	eL18 eL21 57 eL39 LSU	eL8 uL23 1 LSU LSU	eL21 eL29 22 LSU LSU	eL19 eS7 1 LSU SSU	eL18 uL15 560	eL18 eL29 88	eL15 uL4 220 eL39 eL39	eS1 uS11 1 SSU SSU	eL30 eL43 10 LSU LSU	eL28 uL13 414 eL39 eL39	eL27 eL34 416	eL22 eL38 33	eL22 eL31 5 LSU LSU
	eL43 uL2 6 LSU LSU	eL21 uL30 51 LSU eL39	eL20 uL16 9 LSU LSU	eL19 eL43 2	eL18 uL30 354	eL18 eL28 16 eL39 LSU	eS10 uS14 1 SSU SSU	eL21 uL16 3 LSU LSU	eL19 uS15 1 LSU SSU	eL18 uL30 137	eL18 eL32 3	eL18 eL21 81 eL39 LSU	eS21 eS27 1 SSU SSU	eL30 uS15 23 LSU SSU	eL28 uL15 2 eL39 eL39	eL27 eL8 147	eL24 eS6 1256	eL22 eL38 71 LSU LSU
	eL6 uL4 1 LSU LSU	eL21 uL4 1 LSU eL39	eL20 uL30 331 LSU eL39	eL19 eS7 268	eL18 uL4 1267	eL18 eL29 159 eL39 LSU	eS12 eS31 2 SSU SSU	eL21 uL18 40 LSU LSU	eL19 uS17 49 LSU SSU	eL18 uL4 677	eL18 eL42 12	eL18 eL28 330 eL39 eL39	eS21 uS2 2 SSU SSU	eL32 eL33 1 LSU LSU	eL28 uL18 257 eL39 eL39	eL27 uL2 2	eL24 uL23 697	eL22 eS8 1 LSU SSU
	eL8 uL23 2 LSU LSU	eL24 eS8 4 LSU SSU	eL20 uL4 1 LSU eL39	eL19 eS8 3	eL19 eL22 63	eL18 eL32 21 eL39 LSU	eS17 uS3 1 SSU SSU	eL21 uL30 40 LSU eL39	eL20 eL21 224 eL39 LSU	eL19 eL22 12	eL18 uL15 984	eL18 eL29 149 eL39 LSU	eS21 uS5 1 SSU SSU	eL32 eL6 32 LSU LSU	eL28 uL4 4 eL39 eL39	eL28 eL32 63	eL24 uL3 856	eL24 eS24 2 LSU SSU
	eL8 uL2 1 LSU LSU	eL24 uL14 40 LSU LSU	eL20 uL6 105 LSU LSU	eL19 uL23 8	eL19 eL30 4	eL18 uL15 815 eL39 eL39	eS19 uS9 1 SSU SSU	eL24 eS6 45 LSU SSU	eL20 eL33 15 eL39 LSU	eL19 eL31 1	eL18 uL30 251	eL18 eL32 16 eL39 eL39	eS24 uS4 1 SSU SSU	eL33 eL6 53 LSU LSU	eL29 uL10 1 LSU LSU	eL28 eL36 139	eL27 eL30 685	eL24 eS6 1823 LSU SSU
	eS10 eS12 8 SSU SSU	eL24 uL3 43 LSU LSU	eL21 eL29 148 LSU LSU	eL19 uS15 13	eL19 eL31 19	eL18 uL30 552 eL39 LSU	eS1 uS11 2 SSU SSU	eL24 uL14 38 LSU LSU	eL20 uL13 174 eL39 LSU	eL19 eL34 24	eL18 uL4 1330	eL18 eL42 46 eL39 LSU	eS26 uS11 5 SSU SSU	eL33 uL16 10 LSU LSU	eL29 uL18 6 LSU eL39	eL28 eL42 18	eL27 eL34 770	eL24 uL23 959 LSU LSU
	eS10 uS14 1 SSU SSU	eL27 eL30 33 eL39 LSU	eL21 uL16 44 LSU LSU	eL19 uS17 95	eL19 eL34 107	eL18 uL4 1836 eL39 eL39	eS21 uS2 1 SSU SSU	eL24 uL3 30 LSU LSU	eL20 uL16 16 eL39 LSU	eL19 eL43 3	eL19 eL22 43	eL18 uL15 1389 eL39 eL39	eS27 uS15 3 SSU SSU	eL33 uL22 7 LSU LSU	eL29 uL30 7 LSU eL39	eL28 uL13 846	eL27 eL8 252	eL24 uL3 1222 LSU LSU
	eS10 uS3 3 SSU SSU	eL27 eL34 30 eL39 eL39	eL21 uL18 172 LSU LSU	eL20 eL21 402	eL19 eL43 16	eL19 eL22 133 LSU LSU	eS21 uS5 1 SSU SSU	eL27 eL30 24 eL39 eL39	eL20 uL30 165 eL39 eL39	eL19 eS7 5	eL19 eL30 8	eL18 uL30 364 eL39 eL39	eS27 uS5 1 SSU SSU	eL34 eL39 2 eL39 eL39	eL29 uL5 7 LSU LSU	eL28 uL15 8	eL27 uL2 14	eL27 eL30 1017 LSU LSU
	eS12 eS31 3 SSU SSU	eL27 eL8 22 eL39 eL39	eL21 uL30 195 LSU eL39	eL20 uL13 15	eL19 eS7 471	eL19 eL30 14 LSU eL39	eS21 uS8 2 SSU SSU	eL27 eL34 35 eL39 eL39	eL20 uL6 72 eL39 LSU	eL19 eS8 4	eL19 eL31 15	eL18 uL4 1957 eL39 eL39	eS28 uS7 2 SSU SSU	eL34 eL43 1 eL39 LSU	eL30 eL34 70 LSU eL39	eL28 uL18 554	eL28 eL29 3	eL27 eL34 1100 LSU LSU
	eS17 RACK1 3 SSU NA	eL28 eL32 11 LSU LSU	eL21 uL4 8 LSU eL39	eL20 uL16 30	eL19 eS8 19	eL19 eL31 49 LSU LSU	eS26 uS11 2 SSU SSU	eL27 eL8 14 eL39 eL39	eL21 eL29 137 LSU LSU	eL19 uL23 12	eL19 eL34 83	eL19 eL22 116 eL39 LSU	eS30 uS12 2 SSU SSU	eL36 eL8 13 eL39 eL39	eL30 eL43 62 LSU eL39	eL28 uL4 28	eL28 eL32 147	eL27 eL8 342 LSU LSU
	eS17 uS2 3 SSU SSU	eL28 eL6 16 LSU LSU	eL24 eS6 4 LSU SSU	eL20 uL30 802	eL19 uL23 41	eL19 eL34 168 LSU eL39	eS27 uS15 1 SSU SSU	eL28 eL32 35 eL39 eL39	eL21 uL16 18 LSU LSU	eL19 uS15 11	eL19 eL43 14	eL19 eL30 13 eL39 eL39	eS30 uS4 1 SSU SSU	eL36 uL13 32 eL39 eL39	eL30 uL2 2 LSU eL39	eL29 uL10 5	eL28 eL36 273	eL27 uL2 29 LSU LSU
	eS17 uS3 2 SSU SSU	eL28 uL4 10 LSU eL39	eL24 eS8 11 LSU SSU	eL20 uL4 14	eL19 uS15 55	eL19 eL43 39 LSU LSU	eS28 uS7 2 SSU SSU	eL28 eL6 21 eL39 eL39	eL21 uL18 201 LSU LSU	eL19 uS17 158	eL19 eS7 27	eL19 eL31 48 eL39 eL39	eS4 uS4 1 SSU SSU	eL36 uL15 29 eL39 eL39	eL30 uS15 146 LSU SSU	eL29 uL18 24	eL28 eL42 58	eL28 eL29 10 eL39 LSU
	eS19 uS13 1 SSU SSU	eL30 eL34 9 LSU eL39	eL24 uL14 184 LSU LSU	eL20 uL6 261	eL19 uS17 222	eL19 eS7 647 LSU SSU	eS30 uS4 1 SSU SSU	eL28 uL4 55 eL39 eL39	eL21 uL30 139 LSU eL39	eL20 eL21 455	eL19 eS8 30	eL19 eL34 137 eL39 eL39	eS7 uS5 3 SSU SSU	eL37 eL39 5 eL39 eL39	eL31 uL22 3 LSU LSU	eL29 uL30 38	eL28 uL13 1433	eL28 eL32 213 eL39 LSU
	eS1 eS26 1 SSU SSU	eL30 eL43 18 LSU eL39	eL24 uL3 190 LSU LSU	eL21 eL29 335	eL20 eL21 723	eL19 eS8 47 LSU SSU	eS4 eS6 1 SSU SSU	eL30 eL34 11 eL39 eL39	eL24 eS6 241 LSU SSU	eL20 eL33 53	eL19 uL23 42	eL19 eL43 25 eL39 eL39	eS8 uS17 2 SSU SSU	eL37 uL29 4 eL39 eL39	eL32 eL33 5 LSU LSU	eL29 uL5 28	eL28 uL15 26	eL28 eL36 395 eL39 LSU
	eS1 uS11 2 SSU SSU	eL30 eS1 4 LSU SSU	eL27 eL30 157 LSU LSU	eL21 uL15 3	eL20 uL13 40	eL19 uL23 79 LSU eL39	eS7 uS8 4 SSU SSU	eL30 eL43 12 eL39 eL39	eL24 uL14 180 LSU LSU	eL20 eL6 7	eL19 uS15 64	eL19 eS7 59 eL39 SSU	uL11 uL5 1 LSU LSU	eL37 uL4 1 eL39 eL39	eL32 eL6 139 LSU LSU	eL30 eL34 154	eL28 uL18 991	eL28 eL42 107 eL39 LSU
	eS21 eS27 1 SSU SSU	eL30 uS15 11 LSU SSU	eL27 eL34 169 LSU LSU	eL21 uL16 92	eL20 uL16 85	eL19 uS15 141 LSU SSU	eS8 uS17 2 SSU SSU	eL30 uS15 20 eL39 SSU	eL24 uL3 160 LSU LSU	eL20 uL13 355	eL19 uS17 386	eL19 eS8 71 eL39 eL39	uL11 uS13 1 LSU SSU	eL39 uL24 3 eL39 eL39	eL33 eL6 259 LSU LSU	eL30 eL43 153	eL28 uL4 123	eL28 uL13 1918 eL39 eL39
	eS21 uS2 7 SSU SSU	eL33 eL6 77 LSU LSU	eL27 eL8 92 LSU eL39	eL21 uL18 373	eL20 uL30 1633	eL19 uS17 385 LSU SSU	uL13 uL3 2 LSU LSU	eL32 eL6 11 eL39 eL39	eL27 eL30 129 LSU LSU	eL20 uL16 50	eL20 eL21 798	eL19 uL23 80 eL39 eL39	uL13 uL15 2 LSU LSU	eL40 uL6 30 LSU LSU	eL33 uL16 90 LSU LSU	eL30 uL2 13	eL29 uL10 16	eL28 uL15 52 eL39 eL39
	eS21 uS5 6 SSU SSU	eL33 uL13 12 LSU LSU	eL27 uL2 1 LSU LSU	eL21 uL30 364	eL20 uL4 52	eL20 eL21 990 LSU LSU	uL23 uL29 1 LSU LSU	eL32 uL15 4 eL39 eL39	eL27 eL34 181 LSU LSU	eL20 uL30 466	eL20 eL33 122	eL19 uS15 149 eL39 eL39	uL13 uL18 1 LSU LSU	eL42 uL11 9 LSU LSU	eL33 uL22 41 LSU LSU	eL30 uS15 379	eL29 uL18 80	eL28 uL18 1394 eL39 LSU
	eS21 uS8 3 SSU SSU	eL34 eL39 4 eL39 eL39	eL28 eL32 96 LSU LSU	eL21 uL4 26	eL20 uL6 532	eL20 eL33 3 LSU LSU	uS12 uS17 2 SSU SSU	eL33 eL6 52 eL39 eL39	eL27 eL8 65 LSU eL39	eL20 uL6 195	eL20 eL6 34	eL19 uS17 623 eL39 eL39	uL13 uL29 5 LSU LSU	eL42 uL15 11 LSU eL39	eL34 eL39 6 eL39 eL39	eL31 uL22 19	eL29 uL30 92	eL28 uL4 246 eL39 eL39
	eS24 eS6 1 SSU SSU	eL34 eL43 1 eL39 eL39	eL28 eL6 62 LSU eL39	eL22 eL38 1	eL21 eL29 589	eL20 uL13 68 LSU LSU	uS13 uS19 4 SSU SSU	eL33 uL13 12 eL39 LSU	eL28 eL32 223 eL39 eL39	eL21 eL29 305	eL20 uL13 609	eL20 eL21 1054 eL39 LSU	uL14 uL16 2 LSU LSU	eL43 uL2 105 LSU LSU	eL34 eL43 6 eL39 eL39	eL32 eL33 13	eL29 uL5 60	eL29 uL10 29 LSU LSU
	eS24 uS4 3 SSU SSU	eL34 uL2 1 eL39 LSU	eL28 uL30 11 LSU eL39	eL24 eS6 38	eL21 uL15 8	eL20 uL16 139 LSU LSU	uS14 uS3 2 SSU SSU	eL34 eL39 2 eL39 eL39	eL28 eL6 102 eL39 LSU	eL21 uL16 46	eL20 uL16 117	eL20 eL33 179 eL39 LSU	uL14 uL6 4 LSU LSU	eL6 uL14 24 LSU LSU	eL34 eL8 2 eL39 eL39	eL32 eL6 303	eL30 eL34 320	eL29 uL18 158 LSU LSU
	eS25 uS13 2 SSU SSU	eL36 eL8 13 LSU eL39	eL28 uL4 72 LSU eL39	eL24 eS8 35	eL21 uL16 173	eL20 uL30 2354 LSU LSU	uS4 uS5 1 SSU SSU	eL34 eL43 6 eL39 eL39	eL28 uL4 349 eL39 eL39	eL21 uL18 429	eL20 uL30 1001	eL20 eL6 61 eL39 eL39	uL15 uL29 1 LSU LSU	eL6 uL22 5 LSU LSU	eL34 uL2 10 eL39 eL39	eL32 uL18 1	eL30 eL43 316	eL29 uL30 157 LSU eL39
	eS25 uS7 3 SSU SSU	eL36 uL1 19 LSU LSU	eL29 uL16 2 LSU LSU	eL24 uL14 380	eL21 uL18 671	eL20 uL4 113 LSU eL39	uS5 uS8 1 SSU SSU	eL34 uL2 3 eL39 eL39	eL29 uL16 2 LSU LSU	eL21 uL30 269	eL20 uL6 396	eL20 uL13 845 eL39 eL39	uL18 uL4 3 LSU LSU	eL8 uL15 48 eL39 eL39	eL36 eL8 97 eL39 eL39	eL32 uL4 7	eL30 eS27 8	eL29 uL5 91 LSU LSU
	eS26 uS11 5 SSU SSU	eL37 eL39 10 eL39 eL39	eL29 uL30 8 LSU eL39	eL24 uL3 431	eL21 uL30 624	eL20 uL6 763 LSU LSU		eL36 eL8 8 eL39 eL39	eL29 uL18 9 LSU LSU	eL22 eL38 1	eL21 eL29 550	eL20 uL16 202 eL39 LSU	uL23 uL3 1 LSU LSU	eL8 uL2 20 eL39 LSU	eL36 uL13 152 eL39 eL39	eL33 eL6 551	eL30 uL2 55	eL30 eL34 481 LSU LSU
	eS27 uS15 1 SSU SSU	eL37 uL24 5 eL39 eL39	eL30 eL34 65 LSU LSU	eL27 eL30 360	eL21 uL4 52	eL21 eL29 816 LSU LSU		eL36 uL15 15 eL39 eL39	eL29 uL30 7 LSU eL39	eL24 eS6 613	eL21 uL15 5	eL20 uL30 1551 eL39 eL39	uS10 uS14 1 SSU SSU	eS10 eS12 2 SSU SSU	eL36 uL15 132 eL39 eL39	eL33 uL14 19	eL30 uS15 805	eL30 eL43 478 LSU LSU
	eS27 uS8 1 SSU SSU	eL37 uL29 3 eL39 eL39	eL30 eL43 79 LSU LSU	eL27 eL34 407	eL22 eL24 2	eL21 eL42 1 LSU LSU		eL37 eL39 7 LSU eL39	eL30 eL34 77 LSU LSU	eL24 uL14 378	eL21 uL16 96	eL20 uL6 584 eL39 LSU	uS12 uS17 1 SSU SSU	eS10 uS14 7 SSU SSU	eL37 eL39 40 eL39 eL39	eL33 uL16 276	eL31 uL22 71	eL30 eS27 35 LSU SSU
	eS28 uS7 1 SSU SSU	eL37 uL4 3 eL39 eL39	eL30 eS1 23 LSU SSU	eL27 eL8 190	eL22 eL31 1	eL21 uL15 21 LSU eL39		eL37 uL29 8 LSU eL39	eL30 eL43 71 LSU LSU	eL24 uL3 387	eL21 uL18 772	eL21 eL29 774 LSU LSU	uS13 uS8 1 SSU SSU	eS10 uS3 45 SSU SSU	eL37 uL22 1 eL39 LSU	eL33 uL22 86	eL31 uL3 10	eL30 uL2 97 LSU LSU
	eS30 uS12 3 SSU SSU	eL39 uL23 7 eL39 eL39	eL30 eS27 1 LSU SSU	eL27 uL2 8	eL22 eL38 3	eL21 uL16 253 LSU LSU		eL37 uL4 2 LSU eL39	eL30 uL2 3 LSU LSU	eL27 eL30 299	eL21 uL30 470	eL21 eL42 1 LSU LSU	uS14 uS3 1 SSU SSU	eS12 eS31 28 SSU SSU	eL37 uL29 42 eL39 eL39	eL33 uL30 6	eL32 eL33 51	eL30 uS15 1202 LSU SSU
	eS30 uS4 1 SSU SSU	eL39 uL24 3 eL39 eL39	eL30 uL2 10 LSU LSU	eL28 eL32 264	eL22 eS8 3	eL21 uL18 980 LSU LSU		eL39 uL23 11 eL39 eL39	eL30 uS15 136 LSU SSU	eL27 eL34 412	eL22 eL31 2	eL21 uL15 13 LSU eL39	uS15 uS5 1 SSU SSU	eS17 uS3 33 SSU SSU	eL37 uL4 17 eL39 eL39	eL34 eL37 1	eL32 eL6 515	eL31 uL22 144 LSU LSU
	eS7 uS8 3 SSU SSU	eL40 uL6 22 LSU LSU	eL30 uS15 122 LSU SSU	eL28 eL6 139	eL24 eS6 153	eL21 uL30 839 LSU LSU		eL39 uL24 2 eL39 eL39	eL31 uL22 1 eL39 eL39	eL27 eL8 142	eL22 eL38 2	eL21 uL16 155 LSU LSU	uS2 uS5 2 SSU SSU	eS19 uS13 15 SSU SSU	eL39 uL24 12 eL39 eL39	eL34 eL39 14	eL32 uL18 5	eL31 uL3 33 LSU LSU
	P1 P2 3 NA NA	eL42 uL5 9 LSU LSU	eL31 uL22 1 LSU LSU	eL28 uL30 36	eL24 eS8 64	eL21 uL4 64 LSU eL39		eL40 uL6 27 LSU LSU	eL32 eL33 6 eL39 LSU	eL27 uL2 2	eL24 eS6 1234	eL21 uL18 1085 LSU LSU	uS7 uS9 3 SSU SSU	eS19 uS9 9 SSU SSU	eL39 uL4 1 eL39 eL39	eL34 eL43 39	eL32 uL4 54	eL32 eL33 99 LSU eL39
	P1 uL10 2 NA LSU	eL43 uL2 93 eL39 LSU	eL31 uL3 3 LSU LSU	eL28 uL4 214	eL24 uL14 719	eL21 uL5 3 LSU LSU		eL42 uL5 10 LSU LSU	eL32 eL6 42 eL39 LSU	eL28 eL32 518	eL24 uL14 710	eL21 uL30 672 LSU eL39		eS1 eS26 11 SSU SSU	eL40 uL6 179 LSU LSU	eL34 eL8 23	eL33 eL6 1002	eL32 eL6 678 LSU eL39
	P2 uL10 5 NA LSU	eL6 uL13 2 LSU LSU	eL32 eL33 6 LSU LSU	eL29 uL16 9	eL24 uL3 795	eL22 eL24 6 LSU LSU		eL43 uL2 107 eL39 eL39	eL32 uL15 25 eL39 eL39	eL28 eL6 215	eL24 uL3 781	eL21 uL5 4 LSU LSU		eS1 uS11 48 SSU SSU	eL42 uL11 36 LSU LSU	eL34 uL2 48	eL33 uL14 107	eL32 uL16 3 LSU LSU
	RACK1 uS3 1 NA SSU	eL6 uL4 18 LSU eL39	eL32 eL6 8 LSU eL39	eL29 uL30 35	eL27 eL30 737	eL22 eL31 6 LSU LSU		eL8 eS1 3 eL39 SSU	eL33 eL6 237 LSU LSU	eL28 uL4 835	eL27 eL30 644	eL22 eL31 18 LSU eL39		eS21 eS27 22 SSU SSU	eL42 uL15 42 LSU eL39	eL36 eL8 256	eL33 uL16 625	eL32 uL18 18 LSU LSU
	RACK1 uS9 1 NA SSU	eL8 eS1 16 eL39 SSU	eL32 uL4 1 LSU eL39	eL30 eL34 167	eL27 eL34 754	eL22 eL38 11 LSU LSU		eL8 uL23 20 eL39 eL39	eL33 uL13 97 LSU LSU	eL29 uL16 6	eL27 eL34 756	eL22 eL38 5 LSU LSU		eS21 uS2 80 SSU SSU	eL43 uL2 544 eL39 eL39	eL36 uL13 342	eL33 uL22 173	eL32 uL30 3 LSU eL39
	uL14 uL3 1 LSU LSU	eL8 uL23 14 eL39 eL39	eL33 eL6 349 LSU eL39	eL30 eL43 195	eL27 eL8 335	eL22 eS8 9 LSU SSU		eL8 uL2 16 eL39 eL39	eL34 eL39 4 LSU eL39	eL29 uL18 25	eL27 eL8 239	eL24 eS6 1801 eL39 eL39		eS21 uS5 13 SSU SSU	eL6 uL14 143 LSU LSU	eL36 uL15 270	eL33 uL30 28	eL32 uL4 127 LSU eL39
	uL16 uL18 2 LSU LSU	eL8 uL2 5 eL39 LSU	eL33 uL13 126 LSU LSU	eL30 eS1 50	eL27 uL2 26	eL24 eS6 306 LSU SSU		eS10 eS12 3 SSU SSU	eL34 eL43 29 LSU LSU	eL29 uL30 39	eL27 uL2 12	eL24 uL14 974 eL39 eL39		eS24 eS4 20 SSU SSU	eL6 uL16 7 LSU LSU	eL37 eL39 117	eL34 eL37 7	eL33 eL6 1434 eL39 eL39
	uL18 uL5 1 LSU LSU	eS10 eS12 70 SSU SSU	eL34 eL38 1 LSU LSU	eL30 eS27 12	eL28 eL32 534	eL24 eS8 99 LSU SSU		eS10 uS14 21 SSU SSU	eL34 eL8 2 LSU eL39	eL30 eL34 187	eL28 eL32 1037	eL24 uL3 1122 eL39 eL39		eS24 eS6 1 SSU SSU	eL6 uL22 65 LSU LSU	eL37 uL15 1	eL34 eL38 6	eL33 uL14 213 eL39 LSU
	uL30 uL4 8 LSU LSU	eS10 uS14 7 SSU SSU	eL34 eL39 12 LSU eL39	eL30 uL2 34	eL28 eL6 239	eL24 uL14 971 LSU LSU		eS10 uS3 43 SSU SSU	eL34 uL2 22 LSU LSU	eL30 eL43 163	eL28 eL6 378	eL27 eL30 954 LSU eL39		eS24 uS4 14 SSU SSU	eL6 uL4 5 LSU eL39	eL37 uL22 11	eL34 eL39 32	eL33 uL16 973 eL39 LSU
	uL5 uS13 1 LSU SSU	eS10 uS3 29 SSU SSU	eL34 eL43 16 LSU LSU	eL30 uS15 367	eL28 uL30 90	eL24 uL3 1143 LSU LSU		eS12 eS31 31 SSU SSU	eL36 eL8 86 LSU eL39	eL30 uL2 18	eL28 uL15 2	eL27 eL34 1082 LSU eL39		eS25 uS13 27 SSU SSU	eL8 eS1 6 eL39 SSU	eL37 uL24 1	eL34 eL43 110	eL33 uL22 262 eL39 LSU
	uS10 uS14 3 SSU SSU	eS12 eS31 31 SSU SSU	eL34 eL8 2 LSU eL39	eL31 uL22 9	eL28 uL4 478	eL27 eL30 1064 eL39 eL39		eS17 eS1 2 SSU SSU	eL36 uL15 57 LSU eL39	eL30 uS15 398	eL28 uL30 1	eL27 eL8 317 LSU eL39		eS25 uS7 28 SSU SSU	eL8 uL15 273 eL39 eL39	eL37 uL29 116	eL34 eL8 78	eL33 uL30 61 eL39 eL39
	uS12 uS17 2 SSU SSU	eS17 RACK1 35 SSU NA	eL34 uL2 21 LSU LSU	eL31 uL3 9	eL29 uL16 21	eL27 eL34 1109 eL39 eL39		eS17 uS2 65 SSU SSU	eL36 uL1 4 LSU LSU	eL31 uL22 9	eL28 uL4 1652	eL27 uL2 28 LSU eL39		eS26 eS28 3 SSU SSU	eL8 uL2 86 eL39 eL39	eL37 uL4 54	eL34 uL2 188	eL34 eL37 13 LSU eL39
	uS12 uS8 1 SSU SSU	eS17 uS2 60 SSU SSU	eL36 eL8 114 eL39 eL39	eL32 eL33 29	eL29 uL18 6	eL27 eL8 433 eL39 eL39		eS17 uS3 24 SSU SSU	eL37 eL39 42 eL39 eL39	eL31 uL3 3	eL29 uL15 3	eL28 eL32 1506 eL39 eL39		eS26 uS11 63 SSU SSU	eS10 eS12 24 SSU SSU	eL39 uL22 6	eL36 eL8 504	eL34 eL38 25 LSU LSU
	uS13 uS19 2 SSU SSU	eS17 uS3 41 SSU SSU	eL36 uL1 96 eL39 LSU	eL32 eL6 33	eL29 uL30 92	eL27 uL2 48 eL39 eL39		eS19 uS13 18 SSU SSU	eL37 uL22 2 eL39 eL39	eL32 eL33 21	eL29 uL16 16	eL28 eL6 528 eL39 eL39		eS27 eS7 1 SSU SSU	eS10 uS14 56 SSU SSU	eL39 uL24 41	eL36 uL13 655	eL34 eL39 41 LSU eL39
	uS14 uS3 3 SSU SSU	eS19 uS13 22 SSU SSU	eL37 eL39 58 eL39 eL39	eL32 uL15 3	eL30 eL34 320	eL28 eL32 791 LSU LSU		eS19 uS9 11 SSU SSU	eL37 uL29 42 eL39 eL39	eL32 eL6 106	eL29 uL18 56	eL28 uL15 4 eL39 eL39		eS27 uS15 45 SSU SSU	eS10 uS3 233 SSU SSU	eL39 uL29 2	eL36 uL15 471	eL34 eL43 187 LSU LSU
	uS2 uS5 1 SSU SSU	eS19 uS9 8 SSU SSU	eL37 uL24 28 eL39 eL39	eL32 uL4 14	eL30 eL43 399	eL28 eL6 324 LSU eL39		eS1 eS26 6 SSU SSU	eL37 uL4 14 eL39 eL39	eL32 uL15 60	eL29 uL30 96	eL28 uL30 5 eL39 eL39		eS27 uS5 24 SSU SSU	eS12 eS31 185 SSU SSU	eL39 uL4 9	eL37 eL39 258	eL34 eL8 135 LSU LSU
	uS7 uS9 2 SSU SSU	eS1 eS26 20 SSU SSU	eL37 uL29 40 eL39 eL39	eL33 eL6 736	eL30 eS1 98	eL28 uL30 150 LSU LSU		eS1 uS11 45 SSU SSU	eL39 uL22 1 eL39 eL39	eL32 uL4 9	eL30 eL34 352	eL28 uL4 2416 eL39 eL39		eS28 uS11 8 SSU SSU	eS17 eS1 1 SSU SSU	eL40 uL10 4	eL37 uL13 4	eL34 uL2 373 LSU LSU
		eS1 uL2 2 SSU LSU	eL37 uL4 20 eL39 eL39	eL33 uL13 333	eL30 eS27 50	eL28 uL4 759 LSU eL39		eS21 eS27 3 SSU SSU	eL39 uL23 54 eL39 eL39	eL33 eL6 536	eL30 eL43 347	eL29 uL15 12 LSU eL39		eS28 uS7 73 SSU SSU	eS17 eS21 3 SSU SSU	eL40 uL16 4	eL37 uL15 11	eL36 eL42 5 LSU LSU
		eS1 uS11 54 SSU SSU	eL39 uL23 47 eL39 eL39	eL33 uL30 6	eL30 uL2 85	eL29 uL16 37 LSU LSU		eS21 uS2 77 SSU SSU	eL39 uL24 9 eL39 eL39	eL33 uL13 251	eL30 eS27 17	eL29 uL16 31 LSU LSU		eS30 uS12 35 SSU SSU	eS17 uS3 136 SSU SSU	eL40 uL6 397	eL37 uL22 31	eL36 eL8 760 LSU LSU
		eS21 eS27 9 SSU SSU	eL39 uL24 15 eL39 eL39	eL34 eL37 2	eL30 uS15 810	eL29 uL18 20 LSU LSU		eS21 uS5 70 SSU SSU	eL39 uL4 1 eL39 eL39	eL33 uL30 4	eL30 uL2 61	eL29 uL18 87 LSU LSU		eS30 uS4 26 SSU SSU	eS19 uS13 110 SSU SSU	eL41 uS11 3	eL37 uL24 10	eL36 uL13 912 LSU eL39
		eS21 uS2 103 SSU SSU	eL39 uL4 2 eL39 eL39	eL34 eL38 5	eL31 uL22 37	eL29 uL30 150 LSU LSU		eS21 uS8 11 SSU SSU	eL40 uL10 15 LSU LSU	eL34 eL37 2	eL30 uS15 865	eL29 uL30 156 LSU eL39		eS4 eS6 16 SSU SSU	eS19 uS7 12 SSU SSU	eL42 uL11 78	eL37 uL29 244	eL36 uL15 693 LSU eL39
		eS21 uS4 2 SSU SSU	eL40 uL6 156 LSU LSU	eL34 eL39 27	eL31 uL3 36	eL30 eL34 492 eL39 eL39		eS24 eS4 17 SSU SSU	eL40 uL6 154 LSU LSU	eL34 eL39 13	eL30 uS17 5	eL30 eL34 537 eL39 eL39		eS4 uS17 3 SSU SSU	eS19 uS9 63 SSU SSU	eL42 uL15 84	eL37 uL2 5	eL37 eL39 398 eL39 eL39
		eS21 uS5 75 SSU SSU	eL42 uL15 3 LSU eL39	eL34 eL43 53	eL32 eL33 97	eL30 eL43 570 eL39 LSU		eS24 uS4 9 SSU SSU	eL42 uL15 8 LSU eL39	eL34 eL43 72	eL31 uL22 45	eL30 eL43 511 eL39 eL39		eS4 uS4 19 SSU SSU	eS1 eS26 89 SSU SSU	eL43 eS1 9	eL37 uL4 144	eL37 uL13 14 eL39 eL39
		eS21 uS8 36 SSU SSU	eL42 uL5 40 LSU LSU	eL34 eL8 19	eL32 eL6 96	eL30 eS1 139 eL39 SSU		eS25 uS13 18 SSU SSU	eL42 uL5 40 LSU LSU	eL34 eL8 18	eL31 uL3 15	eL30 eS1 5 eL39 SSU		eS7 uS15 8 SSU SSU	eS1 uL2 2 SSU eL39	eL43 uL2 1175	eL39 uL22 19	eL37 uL15 34 eL39 eL39
		eS24 eS4 35 SSU SSU	eL43 uL2 536 LSU LSU	eL34 uL2 102	eL32 uL15 8	eL30 eS27 106 eL39 SSU		eS25 uS7 33 SSU SSU	eL43 eS1 2 LSU SSU	eL34 uL2 87	eL32 eL33 69	eL30 eS27 55 eL39 SSU		eS7 uS5 32 SSU SSU	eS1 uS11 309 SSU SSU	eL43 uS15 15	eL39 uL24 101	eL37 uL22 48 eL39 LSU
		eS24 eS6 7 SSU SSU	eL43 uS15 6 LSU SSU	eL36 eL8 300	eL32 uL4 77	eL30 uL2 164 eL39 eL39		eS26 eS28 5 SSU SSU	eL43 uL2 550 LSU LSU	eL36 eL8 222	eL32 eL6 204	eL30 uL2 114 eL39 eL39		eS8 uS17 34 SSU SSU	eS21 eS27 89 SSU SSU	eL6 uL14 330	eL39 uL29 12	eL37 uL24 34 eL39 eL39
		eS24 uS4 17 SSU SSU	eL6 uL13 16 eL39 LSU	eL36 uL1 238	eL33 eL6 1293	eL30 uS15 1257 eL39 SSU		eS26 uS11 62 SSU SSU	eL6 uL13 2 LSU LSU	eL36 uL15 133	eL32 uL15 136	eL30 uS15 1292 eL39 eL39		uL10 uL5 12 LSU LSU	eS21 uS2 418 SSU SSU	eL6 uL16 28	eL39 uL4 29	eL37 uL29 372 eL39 eL39
		eS25 uS13 30 SSU SSU	eL6 uL30 1 eL39 eL39	eL37 eL39 150	eL33 uL13 751	eL31 uL22 80 LSU LSU		eS27 eS7 6 SSU SSU	eL6 uL4 5 LSU eL39	eL36 uL1 20	eL32 uL4 60	eL30 uS17 15 eL39 eL39		uL11 uL5 9 LSU LSU	eS21 uS4 1 SSU SSU	eL6 uL22 162	eL40 uL10 15	eL37 uL2 12 eL39 LSU
		eS25 uS7 45 SSU SSU	eL6 uL4 99 eL39 eL39	eL37 uL22 8	eL33 uL30 30	eL31 uL3 75 LSU LSU		eS27 uS15 39 SSU SSU	eL8 eS1 23 eL39 SSU	eL37 eL39 119	eL33 eL6 999	eL31 uL22 102 eL39 eL39		uL11 uS13 12 LSU SSU	eS21 uS5 90 SSU SSU	eL6 uL4 40	eL40 uL16 16	eL37 uL4 235 eL39 eL39
		eS26 eS28 12 SSU SSU	eL8 eS1 81 eL39 SSU	eL37 uL24 69	eL34 eL37 10	eL32 eL33 175 LSU LSU		eS27 uS8 16 SSU SSU	eL8 uL23 69 eL39 eL39	eL37 uL22 10	eL33 uL13 562	eL31 uL3 45 eL39 eL39		uL13 uL15 25 eL39 eL39	eS24 eS4 154 SSU SSU	eL8 eS1 25	eL40 uL6 724	eL39 uL22 49 eL39 LSU
		eS26 uS11 64 SSU SSU	eL8 uL23 72 eL39 eL39	eL37 uL29 113	eL34 eL38 24	eL32 eL6 153 LSU eL39		eS28 uS11 12 SSU SSU	eL8 uL2 85 eL39 LSU	eL37 uL29 115	eL33 uL30 18	eL32 eL33 130 eL39 LSU		uL13 uL18 9 eL39 eL39	eS24 eS6 9 SSU SSU	eL8 uL15 654	eL41 uS11 8	eL39 uL24 155 eL39 eL39
		eS27 eS7 4 SSU SSU	eL8 uL2 50 eL39 LSU	eL37 uL2 3	eL34 eL39 48	eL32 uL15 17 LSU eL39		eS28 uS7 69 SSU SSU	eS10 eS12 38 SSU SSU	eL37 uL4 43	eL34 eL37 7	eL32 eL6 307 eL39 eL39		uL13 uL29 58 eL39 eL39	eS24 uS4 64 SSU SSU	eL8 uL2 200	eL42 uL11 125	eL39 uL29 32 eL39 eL39
		eS27 uS15 31 SSU SSU	eS10 eS12 288 SSU SSU	eL37 uL4 63	eL34 eL43 139	eL32 uL30 2 LSU LSU		eS30 uS12 22 SSU SSU	eS10 uS14 98 SSU SSU	eL38 uL23 1	eL34 eL38 5	eL32 uL13 3 eL39 eL39		uL13 uL4 8 eL39 eL39	eS25 uL11 1 SSU LSU	eS10 eS12 90	eL42 uL15 146	eL39 uL4 52 eL39 eL39
		eS27 uS2 7 SSU SSU	eS10 uS14 40 SSU SSU	eL39 uL22 8	eL34 eL8 65	eL32 uL4 167 LSU eL39		eS30 uS4 24 SSU SSU	eS10 uS3 211 SSU SSU	eL39 uL22 9	eL34 eL39 27	eL32 uL15 208 eL39 eL39		uL14 uL16 37 LSU LSU	eS25 uS13 143 SSU SSU	eS10 eS31 1	eL42 uL18 12	eL40 uL10 41 LSU LSU
		eS27 uS8 27 SSU SSU	eS10 uS3 176 SSU SSU	eL39 uL23 109	eL34 uL23 3	eL33 eL6 1830 LSU eL39		eS4 eS6 13 SSU SSU	eS12 eS31 167 SSU SSU	eL39 uL23 118	eL34 eL43 171	eL32 uL30 4 eL39 eL39		uL14 uL6 31 LSU LSU	eS25 uS7 184 SSU SSU	eS10 uS14 159	eL43 eS1 41	eL40 uL16 30 LSU LSU
		eS28 uS11 16 SSU SSU	eS12 eS31 178 SSU SSU	eL39 uL24 43	eL34 uL2 286	eL33 uL13 1144 LSU LSU		eS4 uS17 2 SSU SSU	eS17 eS1 13 SSU SSU	eL39 uL24 31	eL34 eL8 70	eL32 uL4 127 eL39 eL39		uL15 uL29 20 eL39 eL39	eS25 uS9 4 SSU SSU	eS10 uS3 530	eL43 uL2 2139	eL40 uL6 1019 LSU LSU
		eS28 uS7 48 SSU SSU	eS17 RACK1 252 SSU NA	eL39 uL29 2	eL36 eL42 4	eL33 uL30 73 LSU LSU		eS4 uS4 13 SSU SSU	eS17 uS2 356 SSU SSU	eL39 uL4 8	eL34 uL2 230	eL33 eL6 1418 LSU eL39		uL15 uL4 9 eL39 eL39	eS26 eS28 37 SSU SSU	eS12 eS31 437	eL43 uS15 87	eL41 eL43 2 LSU LSU
		eS30 uS12 36 SSU SSU	eS17 uS2 337 SSU SSU	eL39 uL4 10	eL36 eL8 591	eL34 eL37 17 eL39 eL39		eS7 uS15 8 SSU SSU	eS17 uS3 133 SSU SSU	eL40 uL10 49	eL36 eL8 474	eL33 uL13 907 LSU eL39		uL16 uL3 20 LSU LSU	eS26 uS11 377 SSU SSU	eS17 eS1 6	eL6 uL14 596	eL41 eS26 3 LSU SSU
		eS30 uS4 23 SSU SSU	eS17 uS3 176 SSU SSU	eL40 uL10 6	eL36 uL1 482	eL34 eL38 52 eL39 LSU		eS7 uS8 26 SSU SSU	eS19 uS13 94 SSU SSU	eL40 uL13 3	eL36 uL15 244	eL33 uL30 52 LSU eL39		uL16 uL6 3 LSU LSU	eS26 uS7 2 SSU SSU	eS17 eS21 10	eL6 uL16 98	eL41 uS11 20 LSU eL39
		eS4 eS6 13 SSU SSU	eS19 eS25 1 SSU SSU	eL40 uL13 2	eL37 eL39 323	eL34 eL39 64 eL39 eL39		eS8 uS17 28 SSU SSU	eS19 uS9 58 SSU SSU	eL40 uL16 3	eL36 uL1 59	eL34 eL37 14 eL39 eL39		uL18 uL30 14 eL39 eL39	eS27 eS7 27 SSU SSU	eS17 uS3 289	eL6 uL18 3	eL42 uL11 167 LSU LSU
		eS7 uS15 8 SSU SSU	eS19 uS13 134 SSU SSU	eL40 uL16 2	eL37 uL22 27	eL34 eL43 221 eL39 LSU		uL10 uL11 13 LSU LSU	eS1 eS26 73 SSU SSU	eL40 uL6 336	eL37 eL39 259	eL34 eL38 27 eL39 LSU		uL18 uL4 62 eL39 eL39	eS27 uS15 210 SSU SSU	eS19 eS25 6	eL6 uL22 314	eL42 uL15 200 LSU eL39
		eS7 uS8 31 SSU SSU	eS19 uS9 71 SSU SSU	eL40 uL6 356	eL37 uL23 3	eL34 eL8 113 eL39 eL39		uL13 uL3 18 LSU LSU	eS1 uL2 3 SSU LSU	eL41 uS11 2	eL37 uL22 30	eL34 eL39 41 eL39 eL39		uL23 uL3 15 LSU LSU	eS27 uS5 121 SSU SSU	eS19 uS13 268	eL6 uL30 3	eL42 uL18 44 LSU LSU
		P1 P2 117 NA NA	eS1 eS26 103 SSU SSU	eL42 uL15 13	eL37 uL24 131	eL34 uL23 4 eL39 eL39		uL13 uL6 3 LSU LSU	eS1 uS11 298 SSU SSU	eL42 uL15 22	eL37 uL23 3	eL34 eL43 259 eL39 eL39		uL24 uL4 8 eL39 eL39	eS28 uS11 63 SSU SSU	eS19 uS7 43	eL6 uL4 128	eL42 uL5 1 LSU LSU
		P1 uL10 76 NA LSU	eS1 uL2 16 SSU LSU	eL42 uL5 78	eL37 uL29 264	eL34 uL2 508 eL39 eL39		uL14 uL3 21 LSU LSU	eS21 eS27 14 SSU SSU	eL42 uL5 87	eL37 uL24 6	eL34 eL8 134 eL39 eL39		uL30 uL4 62 eL39 eL39	eS28 uS7 345 SSU SSU	eS19 uS9 191	eL8 eS1 60	eL43 eS1 87 LSU SSU
		P2 uL10 98 NA LSU	eS1 uS11 321 SSU SSU	eL43 eS1 9	eL37 uL2 11	eL36 eL42 18 LSU LSU		uL16 uL18 5 LSU LSU	eS21 uS2 466 SSU SSU	eL43 eS1 11	eL37 uL29 238	eL34 uL23 4 eL39 eL39		uS10 uS14 35 SSU SSU	eS30 uS12 151 SSU SSU	eS1 eS26 225	eL8 uL15 1292	eL43 uL2 2960 LSU LSU
		RACK1 uS3 36 NA SSU	eS1 uS2 1 SSU SSU	eL43 uL2 1166	eL37 uL4 152	eL36 eL8 854 LSU eL39		uL18 uL5 9 LSU LSU	eS21 uS4 2 SSU SSU	eL43 uL2 1180	eL37 uL2 8	eL34 uL2 421 eL39 eL39		uS10 uS3 27 SSU SSU	eS30 uS3 2 SSU SSU	eS1 uL2 19	eL8 uL2 374	eL43 uS15 174 LSU SSU
		RACK1 uS9 18 NA SSU	eS21 eS27 36 eL39 SSU	eL43 uS15 36	eL38 uL23 3	eL36 uL1 735 LSU LSU		uL23 uL29 41 eL39 eL39	eS21 uS5 383 SSU SSU	eL43 uS15 13	eL37 uL4 121	eL36 eL42 6 eL39 LSU		uS10 uS9 4 SSU SSU	eS30 uS4 140 SSU SSU	eS1 uS11 770	eS10 eS12 242	eL6 uL14 816 eL39 LSU
		uL10 uL11 6 LSU LSU	eS21 uS2 496 eL39 SSU	eL6 uL13 51	eL39 uL22 31	eL37 eL39 497 eL39 eL39		uL24 uL4 7 eL39 eL39	eS21 uS8 86 SSU SSU	eL6 uL13 24	eL38 uL23 11	eL36 eL8 701 eL39 eL39		uS11 uS7 2 SSU SSU	eS31 uS8 1 SSU SSU	eS1 uS7 2	eS10 eS31 9	eL6 uL16 183 eL39 LSU
		uL13 uL3 24 LSU LSU	eS21 uS4 8 eL39 SSU	eL6 uL30 24	eL39 uL23 222	eL37 uL22 44 eL39 LSU		uL30 uL4 36 eL39 eL39	eS24 eS4 131 SSU SSU	eL6 uL4 29	eL39 uL22 30	eL36 uL15 353 eL39 eL39		uS12 uS17 24 SSU SSU	eS4 eS6 73 SSU SSU	eS21 eS27 144	eS10 uS14 335	eL6 uL18 6 eL39 LSU
		uL13 uL6 13 LSU LSU	eS21 uS5 409 eL39 SSU	eL6 uL4 212	eL39 uL24 109	eL37 uL23 19 eL39 eL39		uL5 uS13 13 LSU SSU	eS24 eS6 4 SSU SSU	eL8 eS1 58	eL39 uL23 236	eL36 uL1 119 eL39 LSU		uS12 uS5 7 SSU SSU	eS4 eS8 6 SSU SSU	eS21 eS7 3	eS10 uS3 1062	eL6 uL22 455 eL39 LSU
		uL14 uL3 25 LSU LSU	eS21 uS8 152 eL39 SSU	eL8 eS1 183	eL39 uL29 18	eL37 uL24 223 eL39 eL39		uS10 uS14 31 SSU SSU	eS24 uS4 59 SSU SSU	eL8 uL23 121	eL39 uL24 86	eL37 eL39 395 eL39 eL39		uS13 uS8 29 SSU SSU	eS4 uS17 23 SSU SSU	eS21 uS2 911	eS12 eS31 806	eL6 uL30 9 eL39 eL39
		uL16 uL18 23 LSU LSU	eS24 eS4 189 SSU SSU	eL8 uL23 150	eL39 uL4 36	eL37 uL29 387 eL39 eL39		uS10 uS3 16 SSU SSU	eS25 uL5 3 SSU LSU	eL8 uL2 211	eL39 uL29 8	eL37 uL22 47 eL39 eL39		uS14 uS3 22 SSU SSU	eS4 uS4 78 SSU SSU	eS21 uS4 9	eS17 eS1 12	eL6 uL4 238 eL39 eL39
		uL18 uL5 7 LSU LSU	eS24 eS6 50 SSU SSU	eL8 uL2 125	eL40 uL10 24	eL37 uL2 30 eL39 eL39		uS10 uS9 9 SSU SSU	eS25 uS13 100 SSU SSU	eS10 eS12 112	eL39 uL4 31	eL37 uL23 15 eL39 eL39		uS15 uS5 5 SSU SSU	eS7 uS15 51 SSU SSU	eS21 uS5 239	eS17 eS21 33	eL8 eS1 102 LSU SSU
		uL23 uL29 30 eL39 eL39	eS24 uS4 98 SSU SSU	eS10 eS12 600	eL40 uL13 13	eL37 uL4 251 eL39 eL39		uS11 uS7 1 SSU SSU	eS25 uS7 166 SSU SSU	eS10 eS31 5	eL40 uL10 123	eL37 uL24 27 eL39 eL39		uS17 uS5 4 SSU SSU	eS7 uS5 151 SSU SSU	eS24 eS4 366	eS17 uS10 1	eL8 uL15 1860 LSU eL39
		uL23 uL2 1 eL39 LSU	eS25 uL5 3 SSU LSU	eS10 eS31 2	eL40 uL16 16	eL38 uL23 23 LSU eL39		uS12 uS17 20 SSU SSU	eS25 uS9 4 SSU SSU	eS10 uS14 221	eL40 uL13 12	eL37 uL29 376 eL39 eL39		uS2 uS3 1 SSU SSU	eS8 uS17 190 SSU SSU	eS24 eS6 60	eS17 uS3 546	eL8 uL2 548 LSU LSU
		uL24 uL4 5 eL39 eL39	eS25 uS13 146 SSU SSU	eS10 uS14 100	eL40 uL6 689	eL39 uL22 64 eL39 LSU		uS12 uS8 6 SSU SSU	eS26 eS28 57 SSU SSU	eS10 uS3 536	eL40 uL16 14	eL37 uL2 12 eL39 eL39		uS2 uS4 16 SSU SSU	uL10 uL5 70 LSU LSU	eS24 uS4 179	eS17 uS7 4	eS10 eS12 441 SSU SSU
		uL30 uL4 85 eL39 eL39	eS25 uS7 258 SSU SSU	eS10 uS3 437	eL41 eS26 6	eL39 uL23 324 eL39 eL39		uS13 uS19 32 SSU SSU	eS26 uS11 367 SSU SSU	eS12 eS31 389	eL40 uL6 627	eL37 uL4 209 eL39 eL39		uS2 uS5 23 SSU SSU	uL11 uL5 55 LSU LSU	eS25 uL11 9	eS19 eS25 34	eS10 eS31 31 SSU SSU
		uL5 uS13 25 LSU SSU	eS25 uS9 5 SSU SSU	eS12 eS31 427	eL42 uL15 41	eL39 uL24 178 eL39 eL39		uS14 uS3 22 SSU SSU	eS26 uS7 4 SSU SSU	eS17 eS1 27	eL41 uS11 8	eL38 uL23 44 LSU eL39		uS4 uS5 3 SSU SSU	uL11 uS13 89 LSU SSU	eS25 uS13 313	eS19 uS13 561	eS10 uS10 5 SSU SSU
		uS10 uS14 42 SSU SSU	eS26 eS28 68 SSU SSU	eS17 RACK1 725	eL42 uL5 129	eL39 uL29 43 eL39 eL39		uS15 uS17 4 SSU SSU	eS27 eS7 61 SSU SSU	eS17 eS21 4	eL42 uL15 59	eL39 uL22 61 eL39 eL39		uS7 uS9 61 SSU SSU	uL13 uL15 96 eL39 eL39	eS25 uS7 458	eS19 uS7 121	eS10 uS14 505 SSU SSU
		uS10 uS3 14 SSU SSU	eS26 uS11 333 SSU SSU	eS17 uS10 1	eL43 eS1 47	eL39 uL4 63 eL39 eL39		uS15 uS8 4 SSU SSU	eS27 uS15 207 SSU SSU	eS17 uS2 822	eL42 uL1 13	eL39 uL23 340 eL39 eL39			uL13 uL18 45 eL39 eL39	eS25 uS9 15	eS19 uS9 441	eS10 uS3 1568 SSU SSU
		uS10 uS9 7 SSU SSU	eS27 eS7 34 SSU SSU	eS17 uS2 730	eL43 uL2 2095	eL40 uL10 59 LSU LSU		uS17 uS8 4 SSU SSU	eS27 uS2 6 SSU SSU	eS17 uS3 276	eL42 uL5 157	eL39 uL24 140 eL39 eL39			uL13 uL29 213 eL39 eL39	eS26 eS28 110	eS1 eS26 451	eS12 eS31 1144 SSU SSU
		uS11 uS7 11 SSU SSU	eS27 uS15 164 SSU SSU	eS17 uS3 388	eL43 uS15 120	eL40 uL13 29 LSU LSU		uS2 uS5 17 SSU SSU	eS27 uS8 99 SSU SSU	eS19 eS25 6	eL43 eS1 45	eL39 uL29 25 eL39 eL39			uL13 uL4 43 eL39 eL39	eS26 uS11 846	eS1 eS27 7	eS17 eS1 17 SSU SSU
		uS12 uS17 24 SSU SSU	eS27 uS2 33 SSU SSU	eS17 uS9 1	eL43 uS17 3	eL40 uL14 1 LSU LSU		uS3 uS5 5 SSU SSU	eS28 uS11 78 SSU SSU	eS19 uS13 261	eL43 uL2 2128	eL39 uL4 58 eL39 eL39			uL14 uL16 210 LSU LSU	eS26 uS15 1	eS1 uL2 67	eS17 eS21 56 SSU SSU
		uS12 uS8 8 SSU SSU	eS27 uS8 137 SSU SSU	eS19 eS25 11	eL6 uL13 123	eL40 uL16 38 LSU LSU		uS4 uS5 13 SSU SSU	eS28 uS7 339 SSU SSU	eS19 uS7 3	eL43 uS15 85	eL40 uL10 191 LSU LSU			uL14 uL6 154 LSU LSU	eS26 uS7 8	eS1 uS11 1532	eS17 eS27 10 SSU SSU
		uS13 uS19 43 SSU SSU	eS28 uS11 104 SSU SSU	eS19 uS13 312	eL6 uL30 114	eL40 uL6 970 LSU LSU		uS4 uS8 2 SSU SSU	eS30 uS12 102 SSU SSU	eS19 uS9 160	eL6 uL13 87	eL40 uL13 31 LSU eL39			uL15 uL29 107 eL39 eL39	eS27 eS7 92	eS1 uS7 13	eS17 uS10 4 SSU SSU
		uS14 uS19 4 SSU SSU	eS28 uS7 286 SSU SSU	eS19 uS9 194	eL6 uL4 359	eL41 eS26 16 LSU SSU		uS5 uS8 23 SSU SSU	eS30 uS3 1 SSU SSU	eS1 eS26 202	eL6 uL30 3	eL40 uL16 37 LSU LSU			uL15 uL2 6 eL39 eL39	eS27 uS15 503	eS21 eS27 239	eS17 uS14 4 SSU SSU
		uS14 uS3 26 SSU SSU	eS30 uS12 157 SSU SSU	eS1 eS26 248	eL8 eS1 313	eL41 uS12 1 LSU SSU		uS7 uS9 36 SSU SSU	eS30 uS4 129 SSU SSU	eS1 uL2 17	eL6 uL4 71	eL40 uL6 915 LSU LSU			uL15 uL4 48 eL39 eL39	eS27 uS5 256	eS21 eS7 17	eS17 uS3 757 SSU SSU
		uS15 uS8 6 SSU SSU	eS30 uS3 17 SSU SSU	eS1 eS27 1	eL8 uL23 255	eL42 uL15 81 LSU eL39			eS30 uS5 3 SSU SSU	eS1 uS11 763	eL8 eS1 121	eL41 eL43 3 LSU eL39			uL16 uL3 123 LSU LSU	eS28 uS11 180	eS21 uS2 1656	eS17 uS7 6 SSU SSU
		uS17 uS8 8 SSU SSU	eS30 uS4 132 SSU SSU	eS1 uL2 52	eL8 uL2 281	eL42 uL2 1 LSU eL39			eS4 eS6 82 SSU SSU	eS1 uS2 6	eL8 uL23 172	eL41 eS26 1 LSU SSU			uL16 uL6 35 LSU LSU	eS28 uS7 791	eS21 uS4 31	eS17 uS9 2 SSU SSU
		uS2 uS5 30 SSU SSU	eS30 uS5 2 SSU SSU	eS1 uS11 762	eS10 eS12 1036	eL42 uL5 167 LSU LSU			eS4 eS8 7 SSU SSU	eS21 eS27 33	eL8 uL2 394	eL41 uS11 16 LSU SSU			uL18 uL30 64 eL39 eL39	eS30 uS12 323	eS21 uS5 546	eS19 eS25 82 SSU SSU
		uS3 uS5 3 SSU SSU	eS31 uS14 1 SSU SSU	eS1 uS2 7	eS10 eS31 12	eL43 eS1 103 LSU SSU			eS4 uS17 22 SSU SSU	eS21 uS2 1055	eS10 eS12 305	eL42 uL15 103 LSU eL39			uL18 uL4 323 eL39 eL39	eS30 uS2 5	eS24 eS4 720	eS19 uS13 866 SSU SSU
		uS4 uS5 24 SSU SSU	eS31 uS19 4 SSU SSU	eS21 eS27 73	eS10 uS14 251	eL43 uL2 2902 LSU eL39			eS4 uS4 81 SSU SSU	eS21 uS4 10	eS10 eS31 19	eL42 uL18 1 LSU LSU			uL23 uL3 101 LSU LSU	eS30 uS3 26	eS24 eS6 191	eS19 uS7 204 SSU SSU
		uS4 uS8 4 SSU SSU	eS4 eS6 86 SSU SSU	eS21 uS2 1080	eS10 uS3 918	eL43 uS15 237 LSU SSU			eS7 uS15 49 SSU SSU	eS21 uS5 852	eS10 uS10 1	eL42 uL1 40 LSU LSU			uL24 uL4 35 eL39 eL39	eS30 uS4 292	eS24 uS4 349	eS19 uS9 736 SSU SSU
		uS5 uS8 33 SSU SSU	eS4 uS17 14 SSU SSU	eS21 uS4 25	eS12 eS31 806	eL43 uS17 5 LSU SSU			eS7 uS17 1 SSU SSU	eS21 uS8 217	eS10 uS14 413	eL42 uL5 213 LSU LSU			uL30 uL4 319 eL39 eL39	eS31 uS8 8	eS25 uL11 46	eS1 eS26 706 SSU SSU
		uS7 uS9 35 SSU SSU	eS4 uS4 2 SSU SSU	eS21 uS5 889	eS17 eS27 2	eL6 uL13 230 eL39 LSU			eS7 uS8 145 SSU SSU	eS24 eS4 334	eS10 uS3 1047	eL43 eS1 77 eL39 SSU			uS10 uS14 166 SSU SSU	eS4 eS6 203	eS25 uS13 576	eS1 eS27 22 SSU SSU
			eS6 uL3 4 SSU LSU	eS21 uS8 358	eS17 eS28 1	eL6 uL30 258 eL39 LSU			eS8 uS17 173 SSU SSU	eS24 eS6 16	eS12 eS31 744	eL43 uL2 2922 eL39 eL39			uS10 uS3 139 SSU SSU	eS4 eS8 24	eS25 uS7 902	eS1 uL2 138 SSU LSU
			eS7 uS15 74 SSU SSU	eS24 eS4 443	eS17 RACK1 1647	eL6 uL4 491 eL39 eL39			uL10 uL11 70 LSU LSU	eS24 uS4 156	eS17 eS1 45	eL43 uS15 169 eL39 eL39			uS10 uS9 29 SSU SSU	eS4 uS17 57	eS25 uS9 40	eS1 uS11 2278 SSU eL39
			eS7 uS17 1 SSU SSU	eS24 eS6 144	eS17 uS10 8	eL8 eS1 462 eL39 SSU			uL13 uL3 122 LSU LSU	eS25 uL5 23	eS17 eS21 11	eL6 uL13 178 eL39 eL39			uS11 uS7 39 SSU SSU	eS4 uS4 162	eS26 eS28 250	eS1 uS7 29 SSU SSU
			eS7 uS8 155 SSU SSU	eS24 uS4 222	eS17 uS14 6	eL8 uL23 345 eL39 eL39			uL13 uL6 32 LSU LSU	eS25 uS13 245	eS17 eS27 4	eL6 uL30 7 eL39 eL39			uS12 uS17 97 SSU SSU	eS6 eS8 2	eS26 uS11 1566	eS21 eS27 314 SSU SSU
			P1 P2 597 NA NA	eS25 uL5 19	eS17 uS2 1361	eL8 uL2 410 eL39 eL39			uL14 uL3 98 LSU LSU	eS25 uS19 3	eS17 uS10 2	eL6 uL4 115 eL39 eL39			uS12 uS5 33 SSU SSU	eS6 uL3 4	eS26 uS15 8	eS21 eS7 33 SSU SSU
			P1 uL10 411 NA LSU	eS25 uS13 331	eS17 uS3 682	eS10 eS12 1433 SSU SSU			uL15 uL4 5 eL39 eL39	eS25 uS7 415	eS17 uS2 1528	eL8 eS1 189 eL39 SSU			uS13 uS8 180 SSU SSU	eS7 uS15 159	eS26 uS7 25	eS21 uS2 2329 SSU SSU
			P2 uL10 518 NA LSU	eS25 uS7 592	eS17 uS7 4	eS10 eS31 37 SSU SSU			uL16 uL18 49 LSU LSU	eS25 uS9 15	eS17 uS3 522	eL8 uL23 217 eL39 eL39			uS14 uS3 145 SSU SSU	eS7 uS2 1	eS27 eS7 227	eS21 uS4 63 SSU SSU
			RACK1 uS3 178 NA SSU	eS25 uS9 17	eS17 uS9 6	eS10 uS10 2 SSU SSU			uL18 uL5 53 LSU LSU	eS26 eS28 136	eS19 eS25 37	eL8 uL2 576 eL39 eL39			uS14 uS9 4 SSU SSU	eS7 uS5 345	eS27 uS15 983	eS21 uS5 834 SSU SSU
			RACK1 uS9 146 NA SSU	eS26 eS28 155	eS19 eS25 39	eS10 uS14 380 SSU SSU			uL22 uL4 1 eL39 eL39	eS26 uS11 825	eS19 uS13 540	eS10 eS12 520 SSU SSU			uS15 uS5 28 SSU SSU	eS8 uS17 460	eS27 uS5 475	eS24 eS4 1052 SSU SSU
			uL10 uL11 31 LSU LSU	eS26 uS11 739	eS19 uS10 1	eS10 uS3 1383 SSU SSU			uL23 uL29 206 eL39 eL39	eS26 uS15 1	eS19 uS7 21	eS10 eS31 50 SSU SSU			uS17 uS5 25 SSU SSU	uL10 uL5 175	eS28 uS11 406	eS24 eS6 354 SSU SSU
			uL13 uL3 131 LSU LSU	eS27 eS7 99	eS19 uS13 635	eS12 eS31 1125 SSU SSU			uL23 uL2 6 eL39 LSU	eS26 uS7 10	eS19 uS9 381	eS10 uS10 5 SSU SSU			uS2 uS3 19 SSU SSU	uL11 uL5 152	eS28 uS7 1491	eS24 uS4 519 SSU SSU
			uL13 uL6 62 LSU LSU	eS27 uS15 389	eS19 uS7 9	eS17 eS21 3 SSU SSU			uL24 uL4 37 eL39 eL39	eS27 eS7 173	eS1 eS26 417	eS10 uS14 585 SSU SSU			uS2 uS4 120 SSU SSU	uL11 uS13 221	eS30 uS12 543	eS25 uL11 88 SSU LSU
			uL14 uL3 129 LSU LSU	eS27 uS2 98	eS19 uS9 461	eS17 eS27 12 SSU SSU			uL30 uL4 209 eL39 eL39	eS27 uS15 491	eS1 eS27 8	eS10 uS19 4 SSU SSU			uS2 uS5 154 SSU SSU	uL13 uL15 164	eS30 uS2 24	eS25 uS13 824 SSU SSU
			uL16 uL18 102 LSU LSU	eS27 uS8 287	eS1 eS26 489	eS17 eS28 3 SSU SSU			uL5 uS13 84 LSU SSU	eS27 uS2 32	eS1 uL2 63	eS10 uS3 1554 SSU SSU			uS4 uS5 25 SSU SSU	uL13 uL18 101	eS30 uS3 74	eS25 uS7 1334 SSU SSU
			uL18 uL5 52 LSU LSU	eS28 uS11 271	eS1 eS27 23	eS17 RACK1 2562 SSU NA			uS10 uS14 143 SSU SSU	eS27 uS8 219	eS1 uS11 1510	eS12 eS31 1044 SSU SSU			uS7 uS9 355 SSU SSU	uL13 uL24 5	eS30 uS4 576	eS25 uS9 70 SSU SSU
			uL22 uL4 2 LSU eL39	eS28 uS7 673	eS1 uL2 139	eS17 uS10 17 SSU SSU			uS10 uS3 118 SSU SSU	eS28 uS11 201	eS1 uS2 18	eS17 eS1 59 SSU SSU				uL13 uL29 377	eS31 uS14 8	eS26 eS28 378 SSU SSU
			uL23 uL29 194 eL39 eL39	eS30 uS12 332	eS1 uS11 1496	eS17 uS14 13 SSU SSU			uS10 uS9 41 SSU SSU	eS28 uS7 768	eS21 eS27 85	eS17 eS21 22 SSU SSU				uL13 uL4 132	eS31 uS8 30	eS26 uS11 2140 SSU eL39
			uL23 uL2 14 eL39 LSU	eS30 uS3 59	eS1 uS2 29	eS17 uS2 1931 SSU SSU			uS11 uS7 40 SSU SSU	eS30 uS12 221	eS21 eS7 1	eS17 eS26 1 SSU SSU				uL14 uL16 395	eS4 eS6 414	eS26 uS15 26 SSU SSU
			uL24 uL4 26 eL39 eL39	eS30 uS4 300	eS21 eS27 126	eS17 uS3 943 SSU SSU			uS12 uS17 89 SSU SSU	eS30 uS3 7	eS21 uS2 1950	eS17 eS27 14 SSU SSU				uL14 uL6 304	eS4 eS7 2	eS26 uS7 46 SSU SSU
			uL30 uL4 453 eL39 eL39	eS30 uS5 18	eS21 uS2 1977	eS17 uS7 7 SSU SSU			uS12 uS8 28 SSU SSU	eS30 uS4 287	eS21 uS4 36	eS17 eS7 1 SSU SSU				uL15 uL29 246	eS4 eS8 46	eS27 eS7 383 SSU SSU
			uL5 uS13 122 LSU SSU	eS31 uS14 3	eS21 uS4 66	eS17 uS9 15 SSU SSU			uS13 uS19 192 SSU SSU	eS30 uS5 19	eS21 uS5 1579	eS17 uS10 10 SSU SSU				uL15 uL2 26	eS4 uS17 125	eS27 uS15 1405 SSU SSU
			uS10 uS14 185 SSU SSU	eS31 uS19 17	eS21 uS5 1647	eS19 eS25 94 SSU SSU			uS14 uS19 3 SSU SSU	eS31 uS14 3	eS21 uS8 475	eS17 uS14 3 SSU SSU				uL15 uL4 94	eS4 uS4 300	eS27 uS2 6 SSU SSU
			uS10 uS3 120 SSU SSU	eS4 eS6 209	eS21 uS8 661	eS19 uS10 18 SSU SSU			uS14 uS3 136 SSU SSU	eS31 uS19 6	eS24 eS4 664	eS17 uS2 2164 SSU SSU				uL16 uL3 273	eS4 uS5 1	eS27 uS5 655 SSU SSU
			uS10 uS9 44 SSU SSU	eS4 uS17 33	eS24 eS4 808	eS19 uS13 952 SSU SSU			uS15 uS17 31 SSU SSU	eS4 eS6 204	eS24 eS6 51	eS17 uS3 740 SSU SSU				uL16 uL6 90	eS6 eS8 20	eS28 uS11 664 SSU eL39
			uS11 uS7 73 SSU SSU	eS4 uS4 27	eS24 eS6 354	eS19 uS7 38 SSU SSU			uS15 uS8 25 SSU SSU	eS4 eS8 21	eS24 uS4 301	eS17 uS7 2 SSU SSU				uL18 uL30 149	eS6 uL23 1	eS28 uS7 2045 SSU SSU
			uS12 uS17 100 SSU SSU	eS4 uS8 1	eS24 uS4 457	eS19 uS9 766 SSU SSU			uS17 uS8 29 SSU SSU	eS4 uS17 61	eS25 uL5 69	eS17 uS9 1 SSU SSU				uL18 uL4 690	eS6 uL3 17	eS30 uS12 740 SSU SSU
			uS12 uS8 39 SSU SSU	eS6 uL3 17	eS25 uL5 66	eS1 eS26 741 SSU SSU			uS2 uS5 138 SSU SSU	eS4 uS4 168	eS25 uS13 482	eS19 eS25 80 SSU SSU				uL22 uL3 4	eS7 uS15 423	eS30 uS2 63 SSU SSU
			uS13 uS19 228 SSU SSU	eS7 uS15 203	eS25 uS13 583	eS1 eS27 46 SSU SSU			uS2 uS8 1 SSU SSU	eS6 eS8 2	eS25 uS19 4	eS19 uS13 819 SSU SSU				uL22 uL4 10	eS7 uS17 9	eS30 uS3 124 SSU SSU
			uS14 uS19 20 SSU SSU	eS7 uS17 12	eS25 uS7 1159	eS1 uL2 240 SSU eL39			uS3 uS5 33 SSU SSU	eS6 uL3 2	eS25 uS7 844	eS19 uS7 42 SSU SSU				uL23 uL3 234	eS7 uS2 5	eS30 uS4 764 SSU SSU
			uS14 uS3 145 SSU SSU	eS7 uS8 360	eS25 uS9 46	eS1 uS11 2148 SSU SSU			uS4 uS5 124 SSU SSU	eS7 uS15 182	eS25 uS9 43	eS19 uS9 663 SSU SSU				uL24 uL4 86	eS7 uS5 709	eS31 uS14 24 SSU SSU
			uS14 uS9 1 SSU SSU	P1 P2 1233	eS26 eS28 313	eS1 uS2 48 SSU SSU			uS4 uS8 38 SSU SSU	eS7 uS17 6	eS26 eS28 279	eS1 eS26 651 SSU SSU				uL30 uL4 714	eS8 uS17 912	eS31 uS8 57 SSU SSU
			uS15 uS17 4 SSU SSU	P1 uL10 927	eS26 uS11 1356	eS21 eS27 190 SSU SSU			uS5 uS8 143 SSU SSU	eS7 uS5 1	eS26 uS11 1544	eS1 eS27 24 SSU SSU				uS10 uS14 362	uL10 uL5 316	eS4 eS6 608 SSU SSU
			uS15 uS8 24 SSU SSU	P2 uL10 1139	eS26 uS15 6	eS21 eS7 1 SSU SSU			uS7 uS9 196 SSU SSU	eS7 uS8 357	eS26 uS15 8	eS1 uL2 129 SSU eL39				uS10 uS3 366	uL11 uL5 316	eS4 eS7 6 SSU SSU
			uS17 uS8 38 SSU SSU	RACK1 uS3 360	eS26 uS2 4	eS21 uS2 2785 SSU SSU				eS8 uS17 433	eS26 uS7 33	eS1 uS11 2231 SSU SSU				uS10 uS9 84	uL11 uS13 474	eS4 eS8 75 SSU SSU
			uS2 uS5 159 SSU SSU	RACK1 uS9 355	eS26 uS7 5	eS21 uS4 102 SSU SSU				uL10 uL11 173	eS27 eS7 338	eS1 uS2 32 SSU SSU				uS11 uS7 127	uL13 uL15 257	eS4 uS17 191 SSU SSU
			uS2 uS8 2 SSU SSU	uL10 uL11 97	eS27 eS7 249	eS21 uS5 2325 SSU SSU				uL10 uL6 1	eS27 uS15 939	eS21 eS27 138 SSU SSU				uS12 uS17 169	uL13 uL18 197	eS4 uS4 432 SSU SSU
			uS3 uS5 39 SSU SSU	uL10 uL16 1	eS27 uS15 789	eS21 uS8 963 SSU SSU				uL13 uL3 280	eS27 uS2 94	eS21 eS7 5 SSU SSU				uS12 uS5 90	uL13 uL24 21	eS4 uS5 7 SSU SSU
			uS4 uS5 157 SSU SSU	uL10 uL6 14	eS27 uS2 212	eS24 eS30 1 eL39 SSU				uL13 uL6 81	eS27 uS8 419	eS21 uS2 2756 SSU SSU				uS13 uS8 463	uL13 uL29 587	eS6 eS8 51 SSU SSU
			uS4 uS8 50 SSU SSU	uL13 uL3 288	eS27 uS8 550	eS24 eS4 1098 eL39 SSU				uL14 uL3 233	eS28 uS11 438	eS21 uS4 65 SSU SSU				uS14 uS3 367	uL13 uL4 258	eS6 uL23 11 SSU LSU
			uS5 uS8 160 SSU SSU	uL13 uL6 148	eS28 uS11 568	eS24 eS6 591 eL39 SSU				uL15 uL4 34	eS28 uS7 1392	eS21 uS5 2231 SSU SSU				uS14 uS8 13	uL14 uL16 605	eS6 uL3 48 SSU LSU
			uS7 uS9 192 SSU SSU	uL14 uL3 283	eS28 uS7 1266	eS24 uS4 654 eL39 SSU				uL16 uL18 122	eS30 uS12 405	eS21 uS8 726 SSU SSU				uS14 uS9 9	uL14 uL6 547	eS7 uS15 680 SSU SSU
				uL14 uL6 6	eS30 uS12 555	eS25 uL5 106 SSU LSU				uL18 uL5 123	eS30 uS3 27	eS24 eS4 984 SSU SSU				uS15 uS17 8	uL15 uL18 1	eS7 uS17 32 SSU SSU
				uL15 uL4 2	eS30 uS3 126	eS25 uS13 848 SSU SSU				uL22 uL3 4	eS30 uS4 550	eS24 eS6 98 SSU eL39				uS15 uS5 63	uL15 uL29 419	eS7 uS2 12 SSU SSU
				uL16 uL18 192	eS30 uS4 569	eS25 uS7 1692 SSU SSU				uL22 uL4 20	eS30 uS5 71	eS24 uS4 451 SSU SSU				uS17 uS5 80	uL15 uL2 77	eS7 uS5 1068 SSU SSU
				uL18 uL5 142	eS30 uS5 63	eS25 uS9 63 SSU SSU				uL23 uL29 512	eS31 uS14 15	eS25 uL5 117 SSU LSU				uS2 uS3 97	uL15 uL4 173	eS8 uS17 1367 SSU SSU
				uL22 uL4 21	eS31 uS14 22	eS26 eS28 474 SSU SSU				uL23 uL2 15	eS31 uS19 22	eS25 uS13 694 SSU SSU				uS2 uS4 364	uL16 uL3 562	uL10 uL5 423 LSU LSU
				uL23 uL29 458	eS31 uS19 47	eS26 uS11 1853 SSU SSU				uL24 uL4 89	eS4 eS6 436	eS25 uS19 13 SSU SSU				uS2 uS5 378	uL16 uL6 218	uL11 uL5 461 LSU LSU
				uL23 uL2 33	eS4 eS6 401	eS26 uS15 12 SSU SSU				uL30 uL4 486	eS4 eS7 2	eS25 uS7 1255 SSU SSU				uS4 uS5 97	uL18 uL30 281	uL11 uS13 728 LSU SSU
				uL24 uL4 93	eS4 uS17 72	eS26 uS2 12 SSU SSU				uL5 uS13 210	eS4 eS8 46	eS25 uS9 65 SSU SSU				uS7 uS9 839	uL18 uL4 1333	uL11 uS8 1 LSU SSU
				uL30 uL4 991	eS4 uS4 87	eS26 uS7 14 SSU SSU				uS10 uS14 322	eS4 uS17 126	eS26 eS28 420 SSU SSU					uL22 uL3 20	uL13 uL15 345 eL39 eL39
				uL3 uL6 1	eS4 uS8 14	eS27 eS7 415 SSU SSU				uS10 uS3 325	eS4 uS4 307	eS26 uS11 2129 SSU SSU					uL22 uL4 61	uL13 uL18 275 eL39 LSU
				uL5 uS13 285	eS6 uL14 4	eS27 uS15 1107 SSU SSU				uS10 uS9 106	eS4 uS8 1	eS26 uS15 23 SSU eL39					uL23 uL3 519	uL13 uL24 41 eL39 eL39
				uS10 uS14 371	eS6 uL3 40	eS27 uS2 340 SSU SSU				uS11 uS7 142	eS6 eS8 13	eS26 uS2 3 SSU SSU					uL24 uL4 212	uL13 uL29 769 eL39 eL39
				uS10 uS3 335	eS7 uS15 465	eS27 uS8 765 SSU SSU				uS12 uS17 154	eS6 uL14 1	eS26 uS5 1 SSU SSU					uL30 uL4 1353	uL13 uL4 379 eL39 eL39
				uS10 uS9 113	eS7 uS17 46	eS28 uS11 865 SSU SSU				uS12 uS8 75	eS6 uL3 21	eS26 uS7 67 SSU SSU					uL3 uL6 6	uL14 uL16 804 LSU LSU
				uS11 uS7 168	eS7 uS5 2	eS28 uS7 1797 SSU SSU				uS13 uS19 463	eS7 uS15 423	eS27 eS7 518 SSU SSU					uS10 uS14 597	uL14 uL6 746 LSU LSU
				uS12 uS17 172	eS7 uS8 717	eS30 uS12 751 SSU SSU				uS14 uS19 17	eS7 uS17 42	eS27 uS15 1310 SSU eL39					uS10 uS3 774	uL15 uL18 4 eL39 LSU
				uS12 uS8 99	P1 P2 2179	eS30 uS3 191 SSU SSU				uS14 uS3 336	eS7 uS5 3	eS27 uS2 165 SSU SSU					uS10 uS9 173	uL15 uL29 610 eL39 eL39
				uS13 uS19 503	P1 uL10 1611	eS30 uS4 791 SSU SSU				uS14 uS9 4	eS7 uS8 698	eS27 uS8 585 SSU SSU					uS11 uS7 293	uL15 uL2 135 eL39 LSU
				uS14 uS19 49	P2 uL10 1933	eS30 uS5 125 SSU SSU				uS15 uS17 91	eS8 uS17 899	eS28 uS11 681 SSU SSU					uS12 uS17 245	uL15 uL4 238 eL39 eL39
				uS14 uS3 343	RACK1 uS10 12	eS31 uS14 33 SSU SSU				uS15 uS8 68	uL10 uL11 377	eS28 uS7 1939 SSU SSU					uS12 uS2 2	uL16 uL3 861 LSU LSU
				uS14 uS9 4	RACK1 uS2 8	eS31 uS19 85 SSU SSU				uS17 uS8 74	uL10 uL16 2	eS30 uS12 564 SSU SSU					uS12 uS5 204	uL16 uL6 345 LSU LSU
				uS15 uS17 21	RACK1 uS3 599	eS4 eS6 597 SSU SSU				uS2 uS5 364	uL10 uL6 27	eS30 uS3 62 SSU SSU					uS13 uS7 2	uL18 uL30 401 LSU eL39
				uS15 uS8 47	RACK1 uS9 755	eS4 eS7 4 SSU SSU				uS2 uS8 8	uL13 uL3 585	eS30 uS4 747 SSU SSU					uS13 uS8 949	uL18 uL4 1927 LSU eL39
				uS17 uS8 94	uL10 uL11 249	eS4 uS17 117 SSU SSU				uS3 uS5 132	uL13 uL6 187	eS30 uS5 130 SSU SSU					uS13 uS9 1	uL22 uL3 57 LSU LSU
				uS2 uS5 377	uL10 uL16 10	eS4 uS4 164 SSU SSU				uS4 uS5 360	uL14 uL3 494	eS31 uS14 27 SSU SSU					uS14 uS3 717	uL22 uL4 115 LSU eL39
				uS2 uS8 20	uL10 uL6 59	eS4 uS8 24 SSU SSU				uS4 uS8 111	uL15 uL4 123	eS31 uS19 60 SSU SSU					uS14 uS8 58	uL23 uL3 794 LSU LSU
				uS3 uS5 144	uL11 uL16 5	eS6 uL14 18 SSU LSU				uS5 uS8 358	uL16 uL18 243	eS4 eS6 625 SSU eL39					uS14 uS9 25	uL23 uS12 1 LSU SSU
				uS4 uS5 408	uL13 uL3 624	eS6 uL3 83 SSU LSU				uS7 uS9 513	uL18 uL5 263	eS4 eS7 6 SSU SSU					uS15 uS17 37	uL24 uL29 2 eL39 eL39
				uS4 uS8 143	uL13 uL6 298	eS7 uS15 709 SSU SSU					uL22 uL3 25	eS4 eS8 68 SSU eL39					uS15 uS5 147	uL24 uL4 312 eL39 eL39
				uS5 uS8 364	uL14 uL3 586	eS7 uS17 74 SSU SSU					uL22 uL4 70	eS4 uS17 183 SSU eL39					uS17 uS5 168	uL2 uS11 5 LSU eL39
				uS7 uS9 500	uL14 uL6 15	eS7 uS5 6 SSU SSU					uL23 uL29 984	eS4 uS4 452 SSU SSU					uS2 uS3 246	uL2 uS15 1 LSU SSU
					uL15 uL4 15	eS7 uS8 1065 SSU SSU					uL23 uL2 45	eS4 uS8 5 SSU SSU					uS2 uS4 773	uL30 uL4 1862 eL39 eL39
					uL16 uL18 304	eS8 uS17 2 SSU SSU					uL24 uL4 202	eS6 eS8 48 eL39 eL39					uS2 uS5 771	uL3 uL6 21 LSU LSU
					uL18 uL5 315	P1 P2 3045 NA NA					uL30 uL4 997	eS6 uL14 11 eL39 eL39					uS4 uS5 232	uS10 uS14 821 SSU SSU
					uL22 uL3 13	P1 uL10 2134 NA LSU					uL3 uL6 4	eS6 uL3 50 eL39 eL39					uS7 uS9 1619	uS10 uS3 1194 SSU SSU
					uL22 uL4 74	P2 uL10 2708 NA LSU					uL5 uS13 457	eS7 uS15 710 SSU eL39						uS10 uS9 257 SSU SSU
					uL23 uL29 877	RACK1 uS10 47 NA SSU					uL5 uS19 2	eS7 uS17 90 SSU eL39						uS11 uS7 484 eL39 SSU
					uL23 uL2 70	RACK1 uS2 21 NA SSU					uS10 uS14 535	eS7 uS2 1 SSU SSU						uS12 uS15 1 SSU SSU
					uL24 uL4 206	RACK1 uS3 798 NA SSU					uS10 uS3 700	eS7 uS5 8 SSU SSU						uS12 uS17 292 SSU SSU
					uL2 uS11 1	RACK1 uS7 5 NA SSU					uS10 uS9 193	eS7 uS8 1074 SSU SSU						uS12 uS2 10 SSU SSU
					uL30 uL4 1748	RACK1 uS9 1131 NA SSU					uS11 uS7 327	eS8 uS17 1323 eL39 eL39						uS12 uS5 324 SSU SSU
					uL3 uL6 7	uL10 uL11 449 LSU LSU					uS12 uS17 223	uL10 uL11 577 LSU LSU						uS13 uS7 5 SSU SSU
					uL5 uS13 585	uL10 uL16 22 LSU LSU					uS12 uS5 1	uL10 uL16 5 LSU LSU						uS13 uS8 1368 SSU SSU
					uS10 uS14 641	uL10 uL6 145 LSU LSU					uS12 uS8 159	uL10 uL6 93 LSU LSU						uS13 uS9 4 SSU SSU
					uS10 uS3 727	uL11 uL16 20 LSU LSU					uS13 uS19 934	uL11 uL16 2 LSU LSU						uS14 uS3 1076 SSU SSU
					uS10 uS9 197	uL13 uL3 957 LSU LSU					uS13 uS7 2	uL13 uL3 881 eL39 eL39						uS14 uS8 110 SSU SSU
					uS11 uS7 358	uL13 uL6 454 LSU LSU					uS14 uS19 63	uL13 uL6 302 eL39 LSU						uS14 uS9 48 SSU SSU
					uS12 uS17 241	uL14 uL3 895 LSU LSU					uS14 uS3 682	uL14 uL3 756 eL39 eL39						uS15 uS17 79 SSU SSU
					uS12 uS5 2	uL14 uL6 23 LSU LSU					uS14 uS9 17	uL14 uS12 1 eL39 SSU						uS15 uS5 220 SSU SSU
					uS12 uS8 186	uL14 uS12 3 LSU SSU					uS15 uS17 210	uL15 uL4 221 eL39 eL39						uS17 uS5 247 SSU SSU
					uS13 uS19 953	uL15 uL4 43 eL39 eL39					uS15 uS8 140	uL16 uL18 342 LSU LSU						uS2 uS3 457 SSU SSU
					uS13 uS7 6	uL16 uL18 395 LSU LSU					uS17 uS8 164	uL16 uL5 1 LSU LSU						uS2 uS4 1215 SSU SSU
					uS14 uS19 101	uL18 uL5 531 LSU LSU					uS2 uS3 1	uL18 uL1 4 LSU LSU						uS2 uS5 1166 SSU SSU
					uS14 uS3 726	uL22 uL3 60 LSU LSU					uS2 uS5 792	uL18 uL5 412 LSU LSU						uS4 uS5 368 SSU SSU
					uS14 uS9 18	uL22 uL4 132 LSU eL39					uS2 uS8 33	uL22 uL3 59 eL39 eL39						uS7 uS9 2391 SSU SSU
					uS15 uS17 70	uL23 uL29 1281 eL39 eL39					uS3 uS5 304	uL22 uL4 133 eL39 eL39
					uS15 uS8 90	uL23 uL2 105 eL39 eL39					uS4 uS5 774	uL23 uL29 1400 eL39 eL39
					uS17 uS8 176	uL24 uL29 5 eL39 eL39					uS4 uS8 259	uL23 uL2 69 eL39 eL39
					uS2 uS3 1	uL24 uL4 353 eL39 eL39					uS5 uS8 733	uL24 uL4 307 eL39 eL39
					uS2 uS5 795	uL2 uS11 3 eL39 SSU					uS7 uS9 1062	uL2 uS11 1 eL39 SSU
					uS2 uS8 68	uL2 uS15 9 eL39 SSU						uL30 uL4 1420 eL39 eL39
					uS3 uS5 370	uL30 uL4 2397 LSU eL39						uL3 uL6 15 eL39 LSU
					uS4 uS5 903	uL3 uL6 21 LSU LSU						uL5 uS13 721 LSU SSU
					uS4 uS8 286	uL5 uS13 881 LSU SSU						uL5 uS19 3 LSU SSU
					uS5 uS8 751	uS10 uS14 839 SSU SSU						uS10 uS14 751 SSU SSU
					uS7 uS9 1033	uS10 uS3 1133 SSU SSU						uS10 uS3 1109 SSU SSU
						uS10 uS5 1 SSU SSU						uS10 uS9 272 SSU SSU
						uS10 uS9 271 SSU SSU						uS11 uS7 520 SSU SSU
						uS11 uS7 521 SSU SSU						uS12 uS17 280 SSU eL39
						uS12 uS17 293 SSU SSU						uS12 uS4 1 SSU SSU
						uS12 uS4 1 SSU SSU						uS12 uS5 5 SSU SSU
						uS12 uS5 15 SSU SSU						uS12 uS8 257 SSU SSU
						uS12 uS8 278 SSU SSU						uS13 uS19 1358 SSU SSU
						uS13 uS19 1334 SSU SSU						uS13 uS7 8 SSU SSU
						uS13 uS7 12 SSU SSU						uS13 uS9 3 SSU SSU
						uS13 uS9 5 SSU SSU						uS14 uS19 109 SSU SSU
						uS14 uS19 155 SSU SSU						uS14 uS3 1012 SSU SSU
						uS14 uS3 1029 SSU SSU						uS14 uS9 34 SSU SSU
						uS14 uS9 39 SSU SSU						uS15 uS17 325 eL39 eL39
						uS15 uS17 132 SSU SSU						uS15 uS8 224 eL39 SSU
						uS15 uS8 127 SSU SSU						uS17 uS4 1 eL39 SSU
						uS17 uS5 1 SSU SSU						uS17 uS8 242 eL39 SSU
						uS17 uS8 258 SSU SSU						uS2 uS3 4 SSU SSU
						uS2 uS3 6 SSU SSU						uS2 uS5 1223 SSU SSU
						uS2 uS5 1200 SSU SSU						uS2 uS8 58 SSU SSU
						uS2 uS8 142 SSU SSU						uS3 uS5 532 SSU SSU
						uS3 uS5 606 SSU SSU						uS3 uS9 2 SSU SSU
						uS4 uS5 1369 SSU SSU						uS4 uS5 1199 SSU SSU
						uS4 uS8 415 SSU SSU						uS4 uS8 387 SSU SSU
						uS5 uS8 1134 SSU SSU						uS5 uS8 1115 SSU SSU
						uS7 uS9 1533 SSU SSU						uS7 uS9 1618 SSU SSU
