# Supplementary material for: COSNeti: ComplexOme-Structural Network Interpreter used to study spatial enrichment in metazoan ribosomes
Source: BMC Bioinformatics. 2021 Dec 20;22:605. doi: 10.1186/s12859-021-04510-z (PMC8686616; doi:10.1186/s12859-021-04510-z)
Supplement: Supplementary file 3 — Additional file 3. Defined ribosomal regions at different walking lengths (WL). Optimized parameters were used, the °Angström threshold was 12, and the iteration number of the consensus sampling was 50 iterations. Tab A contains regions derived from the 6SNT yeast ribosome structure. Tab B contains regions derived from the 6GC5 rabbit ribosome structure. Both tabs contain the selected regions at varying walking lengths, from which Table 2 was built. [file 12859_2021_4510_MOESM3_ESM.xlsx]

## Sheet: Legend
Additional file 3. Defined ribosomal regions at different walking lengths (WL). Optimized parameters were used, the Ångström threshold was 12, and the iteration number of the consensus sampling was 50 iterations. Tab A contains regions derived from the 6SNT yeast ribosome structure. Tab B contains regions derived from the 6GC5 rabbit ribosome structure. Both tabs contain the selected regions at v…

## Sheet: 3A (6snt)
IntCryOmics_6snt_dt12_IN50_WL36	NA	NA	NA	NA	NA	NA	NA	NA	NA	NA	NA	NA	NA	NA	NA	NA	NA	NA	NA	NA	NA	21	Region Length	Region Number	Average Region Length	1st Quartile	Median	3rd Quartile
Region 0:	eL20	eL21	uL10	uL30	uL4	uL5	eL8	eL28	eL42	uL13	uL15	uL18	uL11	eS19	uS13	uS7	uS9	uS11	eS25	eS28	uS8	0	21	8	15	10.25	16.5	18.5
Region 1:	eL19	uS12	eS7	eS8	uS17	eL34	eS21	eL27	eL30	eS27	uS2	uS4	uS5	eS24	eS4	eS30	uS15	NA	NA	NA	NA	4	17
Region 2:	eL6	eL20	eL21	eL33	eL40	uL14	uL16	uL30	uL4	uL6	uL5	eL24	eS6	uL23	uL3	eL32	uL18	NA	NA	NA	NA	4	17
Region 3:	eL34	eL39	eL37	uL29	uL24	eL21	eL20	uL30	uL4	eL27	eL30	eL8	uL2	eL28	eL36	uL13	uL15	uL18	eL43	NA	NA	2	19
Region 4:	uS10	eS10	eS12	uS14	uS3	eS31	eS17	eS21	uS2	NA	NA	NA	NA	NA	NA	NA	NA	NA	NA	NA	NA	12	9
Region 5:	eL31	uL22	eL6	eL20	eL21	eL33	uL14	uL16	uL30	uL4	uL6	eL24	uL3	eL32	NA	NA	NA	NA	NA	NA	NA	7	14
Region 6:	eS1	uS7	uS9	eS26	uS11	eS25	eS28	NA	NA	NA	NA	NA	NA	NA	NA	NA	NA	NA	NA	NA	NA	14	7
Region 7:	eL6	eL20	eL21	eL33	uL10	uL14	uL16	uL30	uL4	uL6	eL29	uL5	uL11	eL28	uL13	uL18	NA	NA	NA	NA	NA	5	16
IntCryOmics_6snt_dt12_IN50_WL24	NA	NA	NA	NA	NA	NA	NA	NA	NA	NA	NA	NA	NA	NA	NA	NA	NA	NA	NA	NA	NA	21	Region Length	Region Number	Average Region Length	1st Quartile	Median	3rd Quartile
Region 0:	eL21	uL29	uL11	uL4	uL5	uS13	uS7	uS9	eL8	eS25	eL28	eL36	eL42	uL13	uL15	uL18	NA	NA	NA	NA	NA	5	16	11	11.9091	10	12	14
Region 1:	uS12	eL19	eS8	uS17	eS7	eL24	eS21	eS6	eS27	uS2	uS4	uS5	eS24	eS4	eS30	NA	NA	NA	NA	NA	NA	6	15
Region 2:	uL22	eL6	eL20	eL21	eL33	uL14	uL16	uL4	uL6	uL3	eL28	eL32	NA	NA	NA	NA	NA	NA	NA	NA	NA	9	12
Region 3:	uS10	eS10	eS12	uS14	uS3	eS31	eS17	NA	NA	NA	NA	NA	NA	NA	NA	NA	NA	NA	NA	NA	NA	14	7
Region 4:	eL34	eS21	eL27	eL30	eL8	uL2	eS27	uS5	uL15	eL43	uS15	NA	NA	NA	NA	NA	NA	NA	NA	NA	NA	10	11
Region 5:	uS8	uL11	eS1	eS19	uS13	uS7	uS9	eS26	uS11	eS25	eS28	NA	NA	NA	NA	NA	NA	NA	NA	NA	NA	10	11
Region 6:	eL39	eL37	uL29	uL24	eL21	uL30	uL4	eL27	eL8	eL28	eL36	uL13	uL15	uL18	NA	NA	NA	NA	NA	NA	NA	7	14
Region 7:	eL20	eL21	uL10	uL14	uL16	uL30	uL4	uL11	eL29	uL5	eL28	uL13	uL18	NA	NA	NA	NA	NA	NA	NA	NA	8	13
Region 8:	eL6	eL20	eL21	eL33	eL40	uL14	uL16	uL30	uL4	uL6	uL5	eL28	uL13	uL18	NA	NA	NA	NA	NA	NA	NA	7	14
Region 9:	eL20	uL14	uL16	eL24	eS6	uL23	uL3	eS4	NA	NA	NA	NA	NA	NA	NA	NA	NA	NA	NA	NA	NA	13	8
Region 10:	eL31	uL22	eL6	eL20	eL21	eL33	uL14	uL16	uL6	eL32	NA	NA	NA	NA	NA	NA	NA	NA	NA	NA	NA	11	10
IntCryOmics_6snt_dt12_IN50_WL18	NA	NA	NA	NA	NA	NA	NA	NA	NA	NA	NA	NA	NA	NA	NA	NA	NA	NA	NA	NA	NA	21	Region Length	Region Number	Average Region Length	1st Quartile	Median	3rd Quartile
Region 0:	eL34	eL39	eL37	uL29	uL24	eL20	eL21	uL30	uL4	eL27	eL28	uL13	uL15	uL18	NA	NA	NA	NA	NA	NA	NA	7	14	12	10	8.25	9	12
Region 1:	eL19	uS12	eS8	uS17	eS7	eS4	eS27	uS2	uS4	uS5	uS15	eS30	NA	NA	NA	NA	NA	NA	NA	NA	NA	9	12
Region 2:	uS8	uL11	eS19	uS13	uS7	uS9	uS11	eS25	eS28	NA	NA	NA	NA	NA	NA	NA	NA	NA	NA	NA	NA	12	9
Region 3:	eL31	uL22	eL6	eL20	eL33	uL14	uL16	uL6	eL32	NA	NA	NA	NA	NA	NA	NA	NA	NA	NA	NA	NA	12	9
Region 4:	uS10	eS10	eS12	uS14	uS3	eS31	eS17	NA	NA	NA	NA	NA	NA	NA	NA	NA	NA	NA	NA	NA	NA	14	7
Region 5:	uS17	eL24	eS6	uL23	uL3	uS4	eS24	eS4	NA	NA	NA	NA	NA	NA	NA	NA	NA	NA	NA	NA	NA	13	8
Region 6:	eL34	uL29	uL4	eL27	eL30	eL8	uL2	eL28	eL36	uL13	uL15	uL18	eL43	NA	NA	NA	NA	NA	NA	NA	NA	8	13
Region 7:	eL6	eL20	eL21	uL10	uL14	uL16	uL30	uL4	uL6	eL29	uL5	uL18	NA	NA	NA	NA	NA	NA	NA	NA	NA	9	12
Region 8:	eS1	uS7	uS9	eS26	uS11	eS28	NA	NA	NA	NA	NA	NA	NA	NA	NA	NA	NA	NA	NA	NA	NA	15	6
Region 9:	eS7	uS17	eS21	eL30	eS27	uS2	uS4	uS5	uS15	NA	NA	NA	NA	NA	NA	NA	NA	NA	NA	NA	NA	12	9
Region 10:	eL6	eL20	eL21	eL33	eL40	uL14	uL16	uL4	uL6	NA	NA	NA	NA	NA	NA	NA	NA	NA	NA	NA	NA	12	9
Region 11:	eL21	uL29	uL11	uL5	uS13	eL8	eL28	eL36	eL42	uL13	uL15	uL18	NA	NA	NA	NA	NA	NA	NA	NA	NA	9	12
IntCryOmics_6snt_dt12_IN50_WL14	NA	NA	NA	NA	NA	NA	NA	NA	NA	NA	NA	NA	NA	NA	NA	NA	NA	NA	NA	NA	NA	21	Region Length	Region Number	Average Region Length	1st Quartile	Median	3rd Quartile
Region 0:	eL19	uS12	eS7	uS17	eS8	eS21	eS27	uS2	uS4	uS5	eS30	NA	NA	NA	NA	NA	NA	NA	NA	NA	NA	10	11	14	7.92857	7	8	9
Region 1:	eL34	eL39	eL37	uL29	uL30	uL4	eL27	eL28	uL13	uL15	NA	NA	NA	NA	NA	NA	NA	NA	NA	NA	NA	11	10
Region 2:	eL6	eL20	eL21	eL33	uL14	uL16	uL6	eL24	uL3	NA	NA	NA	NA	NA	NA	NA	NA	NA	NA	NA	NA	12	9
Region 3:	uS8	uL11	eS19	uS13	uS7	uS9	eS25	eS28	NA	NA	NA	NA	NA	NA	NA	NA	NA	NA	NA	NA	NA	13	8
Region 4:	uS10	eS10	eS12	uS14	uS3	eS31	eS17	NA	NA	NA	NA	NA	NA	NA	NA	NA	NA	NA	NA	NA	NA	14	7
Region 5:	eL34	eL27	eL30	eL8	uL2	uL15	eL43	uS15	NA	NA	NA	NA	NA	NA	NA	NA	NA	NA	NA	NA	NA	13	8
Region 6:	eL24	eS6	uL23	uL3	uS4	eS24	eS4	NA	NA	NA	NA	NA	NA	NA	NA	NA	NA	NA	NA	NA	NA	14	7
Region 7:	eL20	eL21	uL14	uL30	uL4	eL29	uL5	uL18	NA	NA	NA	NA	NA	NA	NA	NA	NA	NA	NA	NA	NA	13	8
Region 8:	eL31	uL22	eL6	eL33	uL14	uL16	eL32	NA	NA	NA	NA	NA	NA	NA	NA	NA	NA	NA	NA	NA	NA	14	7
Region 9:	eS1	uS7	eS26	uS11	eS28	NA	NA	NA	NA	NA	NA	NA	NA	NA	NA	NA	NA	NA	NA	NA	NA	16	5
Region 10:	uL29	uL11	uS13	eL8	eL36	eL42	uL13	uL15	NA	NA	NA	NA	NA	NA	NA	NA	NA	NA	NA	NA	NA	13	8
Region 11:	eL20	eL21	uL10	uL30	uL4	uL5	NA	NA	NA	NA	NA	NA	NA	NA	NA	NA	NA	NA	NA	NA	NA	15	6
Region 12:	eL6	eL20	eL21	eL33	eL40	uL14	uL16	uL4	uL6	NA	NA	NA	NA	NA	NA	NA	NA	NA	NA	NA	NA	12	9
Region 13:	eL20	eL21	uL24	uL30	uL4	eL28	uL13	uL18	NA	NA	NA	NA	NA	NA	NA	NA	NA	NA	NA	NA	NA	13	8
IntCryOmics_6snt_dt12_IN50_WL12	NA	NA	NA	NA	NA	NA	NA	NA	NA	NA	NA	NA	NA	NA	NA	NA	NA	NA	NA	NA	NA	21	Region Length	Region Number	Average Region Length	1st Quartile	Median	3rd Quartile
Region 0:	uS12	eS8	uS17	eS21	uS2	uS4	uS5	eS24	eS4	eS30	NA	NA	NA	NA	NA	NA	NA	NA	NA	NA	NA	11	10	15	7	6	7	8
Region 1:	uL29	uL4	eL8	uL2	eL28	eL36	uL13	uL15	uL18	NA	NA	NA	NA	NA	NA	NA	NA	NA	NA	NA	NA	12	9
Region 2:	eS1	uS13	uS7	uS9	eS26	uS11	eS25	eS28	NA	NA	NA	NA	NA	NA	NA	NA	NA	NA	NA	NA	NA	13	8
Region 3:	eL6	eL20	eL21	eL33	uL14	uL16	uL6	NA	NA	NA	NA	NA	NA	NA	NA	NA	NA	NA	NA	NA	NA	14	7
Region 4:	eL34	eL27	eL30	uL2	eS27	uS5	eL43	uS15	NA	NA	NA	NA	NA	NA	NA	NA	NA	NA	NA	NA	NA	13	8
Region 5:	eL20	eL21	uL10	uL11	uL30	eL29	uL5	NA	NA	NA	NA	NA	NA	NA	NA	NA	NA	NA	NA	NA	NA	14	7
Region 6:	uS10	eS10	uS14	uS3	eS17	NA	NA	NA	NA	NA	NA	NA	NA	NA	NA	NA	NA	NA	NA	NA	NA	16	5
Region 7:	eL24	eS6	uL23	uL3	eS4	NA	NA	NA	NA	NA	NA	NA	NA	NA	NA	NA	NA	NA	NA	NA	NA	16	5
Region 8:	eL31	uL22	eL6	eL33	uL14	eL32	NA	NA	NA	NA	NA	NA	NA	NA	NA	NA	NA	NA	NA	NA	NA	15	6
Region 9:	eL39	eL37	uL29	uL24	uL30	uL4	uL13	uL15	NA	NA	NA	NA	NA	NA	NA	NA	NA	NA	NA	NA	NA	13	8
Region 10:	eL19	uS12	eS7	uS17	eS8	uS2	uS5	NA	NA	NA	NA	NA	NA	NA	NA	NA	NA	NA	NA	NA	NA	14	7
Region 11:	uS8	eL21	uL11	uL5	eS19	uS13	eS25	NA	NA	NA	NA	NA	NA	NA	NA	NA	NA	NA	NA	NA	NA	14	7
Region 12:	eS10	eS12	uS3	eS31	NA	NA	NA	NA	NA	NA	NA	NA	NA	NA	NA	NA	NA	NA	NA	NA	NA	17	4
Region 13:	eL20	eL21	eL40	uL14	uL16	uL6	NA	NA	NA	NA	NA	NA	NA	NA	NA	NA	NA	NA	NA	NA	NA	15	6
Region 14:	uL11	uL4	uS13	eL8	eL28	eL42	uL13	uL15	NA	NA	NA	NA	NA	NA	NA	NA	NA	NA	NA	NA	NA	13	8
IntCryOmics_6snt_dt12_IN50_WL10	NA	NA	NA	NA	NA	NA	NA	NA	NA	NA	NA	NA	NA	NA	NA	NA	NA	NA	NA	NA	NA	21	Region Length	Region Number	Average Region Length	1st Quartile	Median	3rd Quartile
Region 0:	eL24	eS21	eS6	uS2	uS4	uS5	eS24	eS4	eS30	NA	NA	NA	NA	NA	NA	NA	NA	NA	NA	NA	NA	12	9	19	6.68421	6	7	7
Region 1:	eL6	eL20	eL21	uL14	uL16	uL30	uL4	uL6	NA	NA	NA	NA	NA	NA	NA	NA	NA	NA	NA	NA	NA	13	8
Region 2:	eL34	eL27	eL30	eL8	uL2	eL43	uS15	NA	NA	NA	NA	NA	NA	NA	NA	NA	NA	NA	NA	NA	NA	14	7
Region 3:	eL39	eL37	uL29	uL4	eL28	uL13	uL15	uL18	NA	NA	NA	NA	NA	NA	NA	NA	NA	NA	NA	NA	NA	13	8
Region 4:	uS8	uL11	uL5	uS13	uS7	eL42	eS25	NA	NA	NA	NA	NA	NA	NA	NA	NA	NA	NA	NA	NA	NA	14	7
Region 5:	uS10	eS10	eS12	uS14	uS3	eS31	NA	NA	NA	NA	NA	NA	NA	NA	NA	NA	NA	NA	NA	NA	NA	15	6
Region 6:	eL19	uS12	eS7	uS17	eS8	eS21	uS2	uS5	NA	NA	NA	NA	NA	NA	NA	NA	NA	NA	NA	NA	NA	13	8
Region 7:	eS1	uS7	uS9	eS26	uS11	eS25	eS28	NA	NA	NA	NA	NA	NA	NA	NA	NA	NA	NA	NA	NA	NA	14	7
Region 8:	eL31	uL22	eL6	eL33	uL14	NA	NA	NA	NA	NA	NA	NA	NA	NA	NA	NA	NA	NA	NA	NA	NA	16	5
Region 9:	eL24	eS6	uL23	uL3	eS4	NA	NA	NA	NA	NA	NA	NA	NA	NA	NA	NA	NA	NA	NA	NA	NA	16	5
Region 10:	eS7	uS17	eS21	eS27	uS2	uS5	uS15	NA	NA	NA	NA	NA	NA	NA	NA	NA	NA	NA	NA	NA	NA	14	7
Region 11:	eL20	eL21	uL14	uL30	uL4	eL29	uL5	NA	NA	NA	NA	NA	NA	NA	NA	NA	NA	NA	NA	NA	NA	14	7
Region 12:	eL6	eL20	eL33	uL14	uL16	eL32	NA	NA	NA	NA	NA	NA	NA	NA	NA	NA	NA	NA	NA	NA	NA	15	6
Region 13:	eL20	eL21	uL10	uL14	uL5	NA	NA	NA	NA	NA	NA	NA	NA	NA	NA	NA	NA	NA	NA	NA	NA	16	5
Region 14:	eL6	eL20	eL21	eL40	uL14	uL16	uL6	NA	NA	NA	NA	NA	NA	NA	NA	NA	NA	NA	NA	NA	NA	14	7
Region 15:	eL8	uL2	eL28	eL36	uL13	uL15	eL43	NA	NA	NA	NA	NA	NA	NA	NA	NA	NA	NA	NA	NA	NA	14	7
Region 16:	eL39	eL37	uL29	uL24	uL4	uL13	NA	NA	NA	NA	NA	NA	NA	NA	NA	NA	NA	NA	NA	NA	NA	15	6
Region 17:	uS10	eS10	eS12	uS14	uS3	eS17	NA	NA	NA	NA	NA	NA	NA	NA	NA	NA	NA	NA	NA	NA	NA	15	6
Region 18:	eS19	uS13	uS7	uS9	eS25	eS28	NA	NA	NA	NA	NA	NA	NA	NA	NA	NA	NA	NA	NA	NA	NA	15	6
IntCryOmics_6snt_dt12_IN50_WL9	NA	NA	NA	NA	NA	NA	NA	NA	NA	NA	NA	NA	NA	NA	NA	NA	NA	NA	NA	NA	NA	21	Region Length	Region Number	Average Region Length	1st Quartile	Median	3rd Quartile
Region 0:	eL34	eL27	eL8	uL2	eL36	uL13	uL15	eL43	NA	NA	NA	NA	NA	NA	NA	NA	NA	NA	NA	NA	NA	13	8	17	6.29412	5	7	7
Region 1:	eS1	uS13	uS7	uS9	eS26	uS11	eS25	eS28	NA	NA	NA	NA	NA	NA	NA	NA	NA	NA	NA	NA	NA	13	8
Region 2:	eL19	eS7	uS17	eS8	uS2	uS5	uS15	NA	NA	NA	NA	NA	NA	NA	NA	NA	NA	NA	NA	NA	NA	14	7
Region 3:	eL20	eL21	uL14	uL16	uL30	uL4	uL6	NA	NA	NA	NA	NA	NA	NA	NA	NA	NA	NA	NA	NA	NA	14	7
Region 4:	eL24	eS6	uL23	uL3	eS24	eS4	NA	NA	NA	NA	NA	NA	NA	NA	NA	NA	NA	NA	NA	NA	NA	15	6
Region 5:	eL31	uL22	eL6	eL33	eL32	NA	NA	NA	NA	NA	NA	NA	NA	NA	NA	NA	NA	NA	NA	NA	NA	16	5
Region 6:	uS10	eS10	uS14	uS3	eS17	NA	NA	NA	NA	NA	NA	NA	NA	NA	NA	NA	NA	NA	NA	NA	NA	16	5
Region 7:	uS12	eS21	uS2	uS4	eS24	eS4	eS30	NA	NA	NA	NA	NA	NA	NA	NA	NA	NA	NA	NA	NA	NA	14	7
Region 8:	uL11	uS13	eL28	eL36	eL42	uL13	uL15	NA	NA	NA	NA	NA	NA	NA	NA	NA	NA	NA	NA	NA	NA	14	7
Region 9:	eL39	eL37	uL29	uL4	uL13	NA	NA	NA	NA	NA	NA	NA	NA	NA	NA	NA	NA	NA	NA	NA	NA	16	5
Region 10:	eL20	eL21	uL30	uL4	eL29	uL5	NA	NA	NA	NA	NA	NA	NA	NA	NA	NA	NA	NA	NA	NA	NA	15	6
Region 11:	eL34	eL27	eL30	uL2	eS27	eL43	uS15	NA	NA	NA	NA	NA	NA	NA	NA	NA	NA	NA	NA	NA	NA	14	7
Region 12:	eL39	uL24	uL30	uL4	uL13	uL15	uL18	NA	NA	NA	NA	NA	NA	NA	NA	NA	NA	NA	NA	NA	NA	14	7
Region 13:	eS10	eS12	uS3	eS31	NA	NA	NA	NA	NA	NA	NA	NA	NA	NA	NA	NA	NA	NA	NA	NA	NA	17	4
Region 14:	uS8	uL11	eS19	uS13	uS7	eS25	NA	NA	NA	NA	NA	NA	NA	NA	NA	NA	NA	NA	NA	NA	NA	15	6
Region 15:	eL20	eL21	uL10	uL30	uL5	NA	NA	NA	NA	NA	NA	NA	NA	NA	NA	NA	NA	NA	NA	NA	NA	16	5
Region 16:	eL6	eL20	eL21	eL40	uL14	uL16	uL6	NA	NA	NA	NA	NA	NA	NA	NA	NA	NA	NA	NA	NA	NA	14	7
IntCryOmics_6snt_dt12_IN50_WL8	NA	NA	NA	NA	NA	NA	NA	NA	NA	NA	NA	NA	NA	NA	NA	NA	NA	NA	NA	NA	NA	21	Region Length	Region Number	Average Region Length	1st Quartile	Median	3rd Quartile
Region 0:	eL34	eL27	eL30	uL2	eS27	eL43	uS15	NA	NA	NA	NA	NA	NA	NA	NA	NA	NA	NA	NA	NA	NA	14	7	21	5.09524	4	5	6
Region 1:	uL29	uL4	eL28	eL36	uL13	uL15	uL18	NA	NA	NA	NA	NA	NA	NA	NA	NA	NA	NA	NA	NA	NA	14	7
Region 2:	eL19	uS12	eS7	uS17	eS8	uS5	NA	NA	NA	NA	NA	NA	NA	NA	NA	NA	NA	NA	NA	NA	NA	15	6
Region 3:	eL20	uL14	uL16	uL6	eL24	uL3	NA	NA	NA	NA	NA	NA	NA	NA	NA	NA	NA	NA	NA	NA	NA	15	6
Region 4:	uS13	uS7	uS9	uS11	eS25	eS28	NA	NA	NA	NA	NA	NA	NA	NA	NA	NA	NA	NA	NA	NA	NA	15	6
Region 5:	uS10	eS10	eS12	uS14	uS3	NA	NA	NA	NA	NA	NA	NA	NA	NA	NA	NA	NA	NA	NA	NA	NA	16	5
Region 6:	uS2	uS4	uS5	eS24	eS4	eS30	NA	NA	NA	NA	NA	NA	NA	NA	NA	NA	NA	NA	NA	NA	NA	15	6
Region 7:	eL20	eL21	uL30	uL4	eL29	uL5	NA	NA	NA	NA	NA	NA	NA	NA	NA	NA	NA	NA	NA	NA	NA	15	6
Region 8:	eL31	uL22	eL6	eL33	NA	NA	NA	NA	NA	NA	NA	NA	NA	NA	NA	NA	NA	NA	NA	NA	NA	17	4
Region 9:	eL39	eL37	uL24	uL30	uL4	uL18	NA	NA	NA	NA	NA	NA	NA	NA	NA	NA	NA	NA	NA	NA	NA	15	6
Region 10:	uS8	uL11	eS19	uS13	eS25	NA	NA	NA	NA	NA	NA	NA	NA	NA	NA	NA	NA	NA	NA	NA	NA	16	5
Region 11:	eS6	uL23	uL3	eL24	NA	NA	NA	NA	NA	NA	NA	NA	NA	NA	NA	NA	NA	NA	NA	NA	NA	17	4
Region 12:	eS1	eS26	uS11	NA	NA	NA	NA	NA	NA	NA	NA	NA	NA	NA	NA	NA	NA	NA	NA	NA	NA	18	3
Region 13:	eS7	eS21	eS27	uS2	uS5	uS15	NA	NA	NA	NA	NA	NA	NA	NA	NA	NA	NA	NA	NA	NA	NA	15	6
Region 14:	eL20	eL21	uL5	uL10	NA	NA	NA	NA	NA	NA	NA	NA	NA	NA	NA	NA	NA	NA	NA	NA	NA	17	4
Region 15:	eL20	eL40	uL14	uL16	uL6	NA	NA	NA	NA	NA	NA	NA	NA	NA	NA	NA	NA	NA	NA	NA	NA	16	5
Region 16:	eL34	eL27	eL30	eL8	uS15	NA	NA	NA	NA	NA	NA	NA	NA	NA	NA	NA	NA	NA	NA	NA	NA	16	5
Region 17:	eL6	eL33	uL14	eL28	eL32	NA	NA	NA	NA	NA	NA	NA	NA	NA	NA	NA	NA	NA	NA	NA	NA	16	5
Region 18:	uL11	eL42	uL13	uL15	NA	NA	NA	NA	NA	NA	NA	NA	NA	NA	NA	NA	NA	NA	NA	NA	NA	17	4
Region 19:	eS12	eS31	NA	NA	NA	NA	NA	NA	NA	NA	NA	NA	NA	NA	NA	NA	NA	NA	NA	NA	NA	19	2
Region 20:	uS10	eS10	uS14	uS3	eS17	NA	NA	NA	NA	NA	NA	NA	NA	NA	NA	NA	NA	NA	NA	NA	NA	16	5
IntCryOmics_6snt_dt12_IN50_WL7	NA	NA	NA	NA	NA	NA	NA	NA	NA	NA	NA	NA	NA	NA	NA	NA	NA	NA	NA	NA	NA	21	Region Length	Region Number	Average Region Length	1st Quartile	Median	3rd Quartile
Region 0:	eL20	uL30	uL4	eL28	uL13	uL18	NA	NA	NA	NA	NA	NA	NA	NA	NA	NA	NA	NA	NA	NA	NA	15	6	21	4.80952	4	5	5.5
Region 1:	eL34	eL27	eL30	uL2	eL43	uS15	NA	NA	NA	NA	NA	NA	NA	NA	NA	NA	NA	NA	NA	NA	NA	15	6
Region 2:	uS8	uL11	eS19	uS13	uS7	eS25	NA	NA	NA	NA	NA	NA	NA	NA	NA	NA	NA	NA	NA	NA	NA	15	6
Region 3:	uS2	uS4	uS5	eS24	eS4	eS30	NA	NA	NA	NA	NA	NA	NA	NA	NA	NA	NA	NA	NA	NA	NA	15	6
Region 4:	uL16	eL24	eS6	uL23	uL3	NA	NA	NA	NA	NA	NA	NA	NA	NA	NA	NA	NA	NA	NA	NA	NA	16	5
Region 5:	uS10	eS10	uS14	uS3	eS17	NA	NA	NA	NA	NA	NA	NA	NA	NA	NA	NA	NA	NA	NA	NA	NA	16	5
Region 6:	eL19	eS7	uS17	eS8	uS5	NA	NA	NA	NA	NA	NA	NA	NA	NA	NA	NA	NA	NA	NA	NA	NA	16	5
Region 7:	eL6	eL33	uL14	uL16	eL32	NA	NA	NA	NA	NA	NA	NA	NA	NA	NA	NA	NA	NA	NA	NA	NA	16	5
Region 8:	uL29	eL8	eL28	eL36	uL13	uL15	NA	NA	NA	NA	NA	NA	NA	NA	NA	NA	NA	NA	NA	NA	NA	15	6
Region 9:	eS28	eS1	eS26	uS11	NA	NA	NA	NA	NA	NA	NA	NA	NA	NA	NA	NA	NA	NA	NA	NA	NA	17	4
Region 10:	eL20	eL21	uL30	eL29	uL5	NA	NA	NA	NA	NA	NA	NA	NA	NA	NA	NA	NA	NA	NA	NA	NA	16	5
Region 11:	eL20	eL40	uL14	uL16	uL6	NA	NA	NA	NA	NA	NA	NA	NA	NA	NA	NA	NA	NA	NA	NA	NA	16	5
Region 12:	eL31	uL22	eL6	eL33	NA	NA	NA	NA	NA	NA	NA	NA	NA	NA	NA	NA	NA	NA	NA	NA	NA	17	4
Region 13:	eL39	eL37	uL29	uL4	uL13	NA	NA	NA	NA	NA	NA	NA	NA	NA	NA	NA	NA	NA	NA	NA	NA	16	5
Region 14:	eS12	eS31	NA	NA	NA	NA	NA	NA	NA	NA	NA	NA	NA	NA	NA	NA	NA	NA	NA	NA	NA	19	2
Region 15:	eS21	uS2	uS5	eS27	NA	NA	NA	NA	NA	NA	NA	NA	NA	NA	NA	NA	NA	NA	NA	NA	NA	17	4
Region 16:	uS12	eS8	uS17	eS30	NA	NA	NA	NA	NA	NA	NA	NA	NA	NA	NA	NA	NA	NA	NA	NA	NA	17	4
Region 17:	eL20	eL21	uL5	uL10	NA	NA	NA	NA	NA	NA	NA	NA	NA	NA	NA	NA	NA	NA	NA	NA	NA	17	4
Region 18:	uL11	eL42	uL15	uS13	NA	NA	NA	NA	NA	NA	NA	NA	NA	NA	NA	NA	NA	NA	NA	NA	NA	17	4
Region 19:	eL39	uL24	uL30	uL4	uL18	NA	NA	NA	NA	NA	NA	NA	NA	NA	NA	NA	NA	NA	NA	NA	NA	16	5
Region 20:	eS19	uS13	uS7	uS9	eS25	NA	NA	NA	NA	NA	NA	NA	NA	NA	NA	NA	NA	NA	NA	NA	NA	16	5

## Sheet: 3B (6gz5)
IntCryOmics_6gz5_dt12_IN50_WL39	NA	NA	NA	NA	NA	NA	NA	NA	NA	NA	NA	NA	NA	NA	NA	NA	NA	NA	NA	NA	NA	NA	21	Region Length	Region Number	Average Region Length	1st Quartile	Median	3rd Quartile
Region 0:	eL13	eL15	eL18	eL36	uL15	uL29	uL4	eL20	eL42	eL8	uL2	eL21	eL28	uL18	eL43	uL5	uS13	uS11	eS25	uS7	eS28	uS19	0	22	13	16.9231	15	17	18
Region 1:	eS24	eS4	eS30	uS12	eS8	eL24	uS3	eS17	uS2	eS7	eS6	uS15	uS17	eS21	eS27	uS4	uS5	uS8	NA	NA	NA	NA	4	18
Region 2:	uL3	eL18	uL4	eL14	eL20	eL6	eL40	uL6	uL13	uL10	eL21	eL28	eL29	uL30	eL33	uL18	eL24	NA	NA	NA	NA	NA	5	17
Region 3:	eS25	uS7	eS28	uS10	uS19	eS1	eS10	uS14	uS3	eS19	uS13	uS9	eS26	uS11	NA	NA	NA	NA	NA	NA	NA	NA	8	14
Region 4:	eL13	eL15	eL18	eL36	uL15	uL29	uL4	eL20	eL6	eL8	uL2	eL28	uL30	eL33	eL32	eL43	eL31	uL22	eL39	eL37	uL23	NA	1	21
Region 5:	eS4	eL30	eL27	eL43	eS30	uS12	eS8	eL19	uS2	eL34	eS7	uS15	uS17	eS21	eS27	uS4	uS5	uS8	NA	NA	NA	NA	4	18
Region 6:	uS10	eS10	eS12	uS14	uS3	eS31	eS17	uS2	uS9	eS21	uS5	NA	NA	NA	NA	NA	NA	NA	NA	NA	NA	NA	11	11
Region 7:	eL13	eL15	eL18	eL36	uL15	uL1	uL29	uL4	eL32	uL23	eL20	eL8	uL2	eL28	uL30	NA	NA	NA	NA	NA	NA	NA	7	15
Region 8:	uL3	eL13	eL18	eL32	uL4	eL14	eL20	eL6	uL13	uL6	eL21	eL28	uL30	eL33	eL24	eS6	uL14	NA	NA	NA	NA	NA	5	17
Region 9:	eL13	eL18	uL15	uL4	eL14	eL20	eL6	uL13	uL6	uL5	eL40	eL21	eL28	eL29	uL30	eL33	uL16	uL18	NA	NA	NA	NA	4	18
Region 10:	eS24	eS4	eL30	eS30	uS12	eS8	eL19	eL22	uS2	eS7	uS15	uS17	eS21	eS27	uS4	uS5	uS8	NA	NA	NA	NA	NA	5	17
Region 11:	eL13	eL15	eL18	eL36	uL15	eL43	uL29	eL39	eL37	uL23	uL4	uL24	eL8	uL2	eL28	uL30	eL34	NA	NA	NA	NA	NA	5	17
Region 12:	uL3	uL4	eL14	eL20	eL6	eL40	uL6	uL13	uL10	uL11	eL21	eL28	uL30	eL33	eL24	NA	NA	NA	NA	NA	NA	NA	7	15
IntCryOmics_6gz5_dt12_IN50_WL26	NA	NA	NA	NA	NA	NA	NA	NA	NA	NA	NA	NA	NA	NA	NA	NA	NA	NA	NA	NA	NA	NA	22	Region Length	Region Number	Average Region Length	1st Quartile	Median	3rd Quartile
Region 0:	eS4	eL30	eL43	eS30	uS12	eS8	uL2	eL19	eL22	uS2	uS15	uS17	eS21	eS27	uS4	uS5	uS8	NA	NA	NA	NA	NA	5	17	12	13.3333	11.25	14	14.75
Region 1:	eL13	eL15	eL18	eL36	uL15	eS25	uL29	uL4	uS7	uS19	uL5	eL42	eL8	eL21	uS13	uL18	NA	NA	NA	NA	NA	NA	6	16
Region 2:	uL3	eL32	uL4	eL14	eL20	eL6	uL13	uL6	eL21	eL28	uL30	eL33	uL18	eL24	NA	NA	NA	NA	NA	NA	NA	NA	8	14
Region 3:	eS25	uS7	eS28	uS10	eS1	eS10	uS14	uS3	eS19	uS13	uS9	eS26	uS11	NA	NA	NA	NA	NA	NA	NA	NA	NA	9	13
Region 4:	eL13	eL15	eL18	eL36	uL15	eL31	uL29	uL22	uL4	eL37	uL23	eL39	eL8	eL28	uL30	NA	NA	NA	NA	NA	NA	NA	7	15
Region 5:	uL3	uL4	eL14	eL20	eL6	eL40	uL6	uL13	uL10	uL11	eL21	uL30	eL33	uL18	NA	NA	NA	NA	NA	NA	NA	NA	8	14
Region 6:	eL27	eL30	eL43	uL2	uS2	eL34	eS7	uS15	uS17	eS21	eS27	uS4	uS5	uS8	NA	NA	NA	NA	NA	NA	NA	NA	8	14
Region 7:	uL3	eS4	eS24	eS30	eL20	uL13	uS4	eL24	eS6	uL14	NA	NA	NA	NA	NA	NA	NA	NA	NA	NA	NA	NA	12	10
Region 8:	uS10	eS10	eS12	uS14	uS3	eS31	eS17	uS2	eS21	uS5	NA	NA	NA	NA	NA	NA	NA	NA	NA	NA	NA	NA	12	10
Region 9:	eL18	uL4	eL14	eL20	eL6	uL13	uL6	eL21	eL29	uL30	uL16	uL18	NA	NA	NA	NA	NA	NA	NA	NA	NA	NA	10	12
Region 10:	eL13	eL15	eL18	eL36	uL15	uL1	uL29	uL4	uL23	eL8	eL28	NA	NA	NA	NA	NA	NA	NA	NA	NA	NA	NA	11	11
Region 11:	eL13	eL15	eL18	eL36	uL15	eL43	uL29	eL39	eL37	uL23	uL4	uL24	eL8	uL2	NA	NA	NA	NA	NA	NA	NA	NA	8	14
IntCryOmics_6gz5_dt12_IN50_WL19	NA	NA	NA	NA	NA	NA	NA	NA	NA	NA	NA	NA	NA	NA	NA	NA	NA	NA	NA	NA	NA	NA	22	Region Length	Region Number	Average Region Length	1st Quartile	Median	3rd Quartile
Region 0:	uL3	eL32	uL4	eL14	eL20	eL6	uL13	uL6	eL21	eL28	uL30	eL33	eL24	NA	NA	NA	NA	NA	NA	NA	NA	NA	9	13	13	10.8462	9.5	11	13
Region 1:	eS4	eS30	uS12	eS8	eL19	eS7	uS15	uS17	eS21	eS27	uS4	uS5	uS8	NA	NA	NA	NA	NA	NA	NA	NA	NA	9	13
Region 2:	eL13	eL15	eL27	eL36	eL43	uL15	uL29	eL30	uL4	uL23	eL8	uL2	eL34	NA	NA	NA	NA	NA	NA	NA	NA	NA	9	13
Region 3:	eS25	uS7	eS28	uS10	uS19	eS1	eS19	uS13	uS9	eS26	uS11	NA	NA	NA	NA	NA	NA	NA	NA	NA	NA	NA	11	11
Region 4:	uS10	eS10	eS12	uS14	uS3	eS31	eS17	uS2	eS21	uS5	NA	NA	NA	NA	NA	NA	NA	NA	NA	NA	NA	NA	12	10
Region 5:	eL13	eL18	uL15	eL31	uL29	uL22	eL37	uL4	eL39	uL23	eL28	NA	NA	NA	NA	NA	NA	NA	NA	NA	NA	NA	11	11
Region 6:	eL14	eL20	uL5	eL21	eL29	uL30	uL16	uL18	NA	NA	NA	NA	NA	NA	NA	NA	NA	NA	NA	NA	NA	NA	14	8
Region 7:	uL3	eS4	eS24	uL13	eL24	eS6	uL14	NA	NA	NA	NA	NA	NA	NA	NA	NA	NA	NA	NA	NA	NA	NA	15	7
Region 8:	uL4	eL14	eL20	uL11	eL40	uL6	uL13	uL10	eL6	eL21	uL30	NA	NA	NA	NA	NA	NA	NA	NA	NA	NA	NA	11	11
Region 9:	eL13	eL15	eL18	eL36	uL15	uL1	uL29	uL4	uL23	eL8	eL28	NA	NA	NA	NA	NA	NA	NA	NA	NA	NA	NA	11	11
Region 10:	eL13	eL15	eL18	eL36	uL15	uL29	uL4	uL5	eL42	eL8	uS13	NA	NA	NA	NA	NA	NA	NA	NA	NA	NA	NA	11	11
Region 11:	eS4	uS12	eS8	eL19	eL22	uS15	uS17	eS27	uS8	NA	NA	NA	NA	NA	NA	NA	NA	NA	NA	NA	NA	NA	13	9
Region 12:	eL13	eL15	eL18	uL15	uL29	uL4	eL39	uL23	uL24	eL37	eL21	eL28	uL30	NA	NA	NA	NA	NA	NA	NA	NA	NA	9	13
IntCryOmics_6gz5_dt12_IN50_WL15	NA	NA	NA	NA	NA	NA	NA	NA	NA	NA	NA	NA	NA	NA	NA	NA	NA	NA	NA	NA	NA	NA	22	Region Length	Region Number	Average Region Length	1st Quartile	Median	3rd Quartile
Region 0:	eL27	eL30	eL43	uL2	uS2	eL34	eS7	uS15	uS17	eS21	eS27	uS5	uS8	NA	NA	NA	NA	NA	NA	NA	NA	NA	9	13	15	8.86667	8	9	10
Region 1:	eL13	eL15	eL18	eL32	uL15	uL4	eL20	eL6	eL21	eL28	uL30	NA	NA	NA	NA	NA	NA	NA	NA	NA	NA	NA	11	11
Region 2:	eS25	uS7	eS28	uS19	uL5	eS19	uS13	uS9	uS11	NA	NA	NA	NA	NA	NA	NA	NA	NA	NA	NA	NA	NA	13	9
Region 3:	uL3	eS4	eS24	uL13	eL24	eS6	uL14	NA	NA	NA	NA	NA	NA	NA	NA	NA	NA	NA	NA	NA	NA	NA	15	7
Region 4:	uS10	eS10	eS12	uS14	uS3	eS31	eS17	uS2	NA	NA	NA	NA	NA	NA	NA	NA	NA	NA	NA	NA	NA	NA	14	8
Region 5:	eL13	eL31	uL22	uL4	eL37	uL29	eL39	uL23	eL28	NA	NA	NA	NA	NA	NA	NA	NA	NA	NA	NA	NA	NA	13	9
Region 6:	uL3	eL14	eL20	uL11	uL13	eL40	uL6	uL10	eL21	NA	NA	NA	NA	NA	NA	NA	NA	NA	NA	NA	NA	NA	13	9
Region 7:	eL13	eL15	eL36	uL15	uL5	eL42	eL8	uS13	uL18	NA	NA	NA	NA	NA	NA	NA	NA	NA	NA	NA	NA	NA	13	9
Region 8:	uS12	eS8	eL19	eL22	uS17	uS8	NA	NA	NA	NA	NA	NA	NA	NA	NA	NA	NA	NA	NA	NA	NA	NA	16	6
Region 9:	eS4	eS30	uS12	eS8	uS15	uS17	uS4	uS5	uS8	NA	NA	NA	NA	NA	NA	NA	NA	NA	NA	NA	NA	NA	13	9
Region 10:	uL4	eL20	uL5	eL21	eL29	uL30	uL16	uL18	NA	NA	NA	NA	NA	NA	NA	NA	NA	NA	NA	NA	NA	NA	14	8
Region 11:	uS7	eS28	eS1	eS26	uS11	NA	NA	NA	NA	NA	NA	NA	NA	NA	NA	NA	NA	NA	NA	NA	NA	NA	17	5
Region 12:	eL13	eL15	eL18	eL36	uL15	uL1	uL29	uL4	eL8	eL28	NA	NA	NA	NA	NA	NA	NA	NA	NA	NA	NA	NA	12	10
Region 13:	uL3	uL4	eL14	eL20	eL6	uL13	eL21	eL28	uL30	eL33	NA	NA	NA	NA	NA	NA	NA	NA	NA	NA	NA	NA	12	10
Region 14:	eL13	eL15	eL18	eL32	uL15	uL4	eL39	uL24	eL28	uL30	NA	NA	NA	NA	NA	NA	NA	NA	NA	NA	NA	NA	12	10
IntCryOmics_6gz5_dt12_IN50_WL13	NA	NA	NA	NA	NA	NA	NA	NA	NA	NA	NA	NA	NA	NA	NA	NA	NA	NA	NA	NA	NA	NA	22	Region Length	Region Number	Average Region Length	1st Quartile	Median	3rd Quartile
Region 0:	eL13	eL15	eL18	eL36	uL15	uL1	uL29	uL4	uL23	eL8	NA	NA	NA	NA	NA	NA	NA	NA	NA	NA	NA	NA	12	10	16	7.5625	6.25	8	8
Region 1:	eL14	eL20	eL6	uL13	uL6	eL21	eL28	uL30	eL33	NA	NA	NA	NA	NA	NA	NA	NA	NA	NA	NA	NA	NA	13	9
Region 2:	eS30	uS12	eS8	eL19	uS15	uS17	eS27	uS4	uS8	NA	NA	NA	NA	NA	NA	NA	NA	NA	NA	NA	NA	NA	13	9
Region 3:	eS25	uS7	eS28	uS19	uL5	eS19	uS13	uS9	NA	NA	NA	NA	NA	NA	NA	NA	NA	NA	NA	NA	NA	NA	14	8
Region 4:	uS10	eS10	eS12	uS14	uS3	eS31	eS17	NA	NA	NA	NA	NA	NA	NA	NA	NA	NA	NA	NA	NA	NA	NA	15	7
Region 5:	uL3	eS4	eS24	eL24	eS6	uL14	NA	NA	NA	NA	NA	NA	NA	NA	NA	NA	NA	NA	NA	NA	NA	NA	16	6
Region 6:	eL27	eL30	eL43	eL8	uL2	eL34	NA	NA	NA	NA	NA	NA	NA	NA	NA	NA	NA	NA	NA	NA	NA	NA	16	6
Region 7:	eL13	eL31	uL22	eL39	eL37	uL4	uL29	uL23	NA	NA	NA	NA	NA	NA	NA	NA	NA	NA	NA	NA	NA	NA	14	8
Region 8:	eL30	uS2	eS7	uS15	eS21	eS27	uS5	uS8	NA	NA	NA	NA	NA	NA	NA	NA	NA	NA	NA	NA	NA	NA	14	8
Region 9:	eL20	uL5	eL21	eL29	uL30	uS13	uL16	uL18	NA	NA	NA	NA	NA	NA	NA	NA	NA	NA	NA	NA	NA	NA	14	8
Region 10:	eL14	eL20	uL11	eL40	uL6	uL13	uL10	eL21	NA	NA	NA	NA	NA	NA	NA	NA	NA	NA	NA	NA	NA	NA	14	8
Region 11:	uS7	eS28	eS1	eS26	uS11	NA	NA	NA	NA	NA	NA	NA	NA	NA	NA	NA	NA	NA	NA	NA	NA	NA	17	5
Region 12:	eL13	eL15	eL18	eL32	uL15	uL4	eL28	uL30	NA	NA	NA	NA	NA	NA	NA	NA	NA	NA	NA	NA	NA	NA	14	8
Region 13:	eL13	eL15	uL15	uL5	eL42	uS13	NA	NA	NA	NA	NA	NA	NA	NA	NA	NA	NA	NA	NA	NA	NA	NA	16	6
Region 14:	uS12	eS8	eL19	eL22	uS15	uS17	uS8	NA	NA	NA	NA	NA	NA	NA	NA	NA	NA	NA	NA	NA	NA	NA	15	7
Region 15:	eL13	eL18	uL15	uL4	eL39	uL24	eL28	uL30	NA	NA	NA	NA	NA	NA	NA	NA	NA	NA	NA	NA	NA	NA	14	8
IntCryOmics_6gz5_dt12_IN50_WL11	NA	NA	NA	NA	NA	NA	NA	NA	NA	NA	NA	NA	NA	NA	NA	NA	NA	NA	NA	NA	NA	NA	22	Region Length	Region Number	Average Region Length	1st Quartile	Median	3rd Quartile
Region 0:	eL13	eL15	eL18	eL36	uL15	uL1	uL29	uL4	eL8	NA	NA	NA	NA	NA	NA	NA	NA	NA	NA	NA	NA	NA	13	9	18	7	6	7	8
Region 1:	eS24	eS4	eS30	uS12	uS2	eS21	uS4	uS5	uS8	NA	NA	NA	NA	NA	NA	NA	NA	NA	NA	NA	NA	NA	13	9
Region 2:	eS25	uS7	eS28	eS1	uS13	uS9	eS26	uS11	NA	NA	NA	NA	NA	NA	NA	NA	NA	NA	NA	NA	NA	NA	14	8
Region 3:	eL14	eL20	eL6	uL13	uL6	eL21	uL30	NA	NA	NA	NA	NA	NA	NA	NA	NA	NA	NA	NA	NA	NA	NA	15	7
Region 4:	eL27	eL30	eL43	uL2	eL34	uS15	eS27	NA	NA	NA	NA	NA	NA	NA	NA	NA	NA	NA	NA	NA	NA	NA	15	7
Region 5:	uS10	eS10	eS12	uS14	uS3	eS31	uS2	NA	NA	NA	NA	NA	NA	NA	NA	NA	NA	NA	NA	NA	NA	NA	15	7
Region 6:	eL31	uL22	eL39	eL37	uL29	uL4	uL23	NA	NA	NA	NA	NA	NA	NA	NA	NA	NA	NA	NA	NA	NA	NA	15	7
Region 7:	uS12	eS8	eL19	eL22	uS17	uS8	NA	NA	NA	NA	NA	NA	NA	NA	NA	NA	NA	NA	NA	NA	NA	NA	16	6
Region 8:	uL3	eS4	eL24	eS6	uL14	NA	NA	NA	NA	NA	NA	NA	NA	NA	NA	NA	NA	NA	NA	NA	NA	NA	17	5
Region 9:	eL32	uL4	eL14	eL20	eL6	uL13	eL28	eL33	NA	NA	NA	NA	NA	NA	NA	NA	NA	NA	NA	NA	NA	NA	14	8
Region 10:	eL14	eL20	uL11	uL13	eL40	uL6	uL10	NA	NA	NA	NA	NA	NA	NA	NA	NA	NA	NA	NA	NA	NA	NA	15	7
Region 11:	eL13	eL15	uL29	uS19	uL5	eL42	uS13	NA	NA	NA	NA	NA	NA	NA	NA	NA	NA	NA	NA	NA	NA	NA	15	7
Region 12:	uL4	eL20	eL21	eL29	uL30	uL18	NA	NA	NA	NA	NA	NA	NA	NA	NA	NA	NA	NA	NA	NA	NA	NA	16	6
Region 13:	eL30	uS2	eS7	uS15	eS21	eS27	uS5	uS8	NA	NA	NA	NA	NA	NA	NA	NA	NA	NA	NA	NA	NA	NA	14	8
Region 14:	eL20	eL21	uL30	uS13	uL16	uL18	NA	NA	NA	NA	NA	NA	NA	NA	NA	NA	NA	NA	NA	NA	NA	NA	16	6
Region 15:	eL13	eL18	uL15	uL4	uL24	eL28	uL30	NA	NA	NA	NA	NA	NA	NA	NA	NA	NA	NA	NA	NA	NA	NA	15	7
Region 16:	uS10	eS10	uS14	uS3	eS17	uS2	NA	NA	NA	NA	NA	NA	NA	NA	NA	NA	NA	NA	NA	NA	NA	NA	16	6
Region 17:	eS25	uS7	uS19	eS19	uS13	uS9	NA	NA	NA	NA	NA	NA	NA	NA	NA	NA	NA	NA	NA	NA	NA	NA	16	6
IntCryOmics_6gz5_dt12_IN50_WL10	NA	NA	NA	NA	NA	NA	NA	NA	NA	NA	NA	NA	NA	NA	NA	NA	NA	NA	NA	NA	NA	NA	22	Region Length	Region Number	Average Region Length	1st Quartile	Median	3rd Quartile
Region 0:	eL13	eL15	eL18	eL36	uL15	uL29	uL4	eL8	NA	NA	NA	NA	NA	NA	NA	NA	NA	NA	NA	NA	NA	NA	14	8	19	6.15789	5	7	7
Region 1:	eS24	eS4	eS30	uS12	uS2	eS21	uS4	uS5	NA	NA	NA	NA	NA	NA	NA	NA	NA	NA	NA	NA	NA	NA	14	8
Region 2:	eL14	eL20	eL6	uL13	uL6	eL21	eL33	NA	NA	NA	NA	NA	NA	NA	NA	NA	NA	NA	NA	NA	NA	NA	15	7
Region 3:	eL27	eL30	eL43	uL2	eL34	uS15	eS27	NA	NA	NA	NA	NA	NA	NA	NA	NA	NA	NA	NA	NA	NA	NA	15	7
Region 4:	eS25	uS7	eS28	uS19	eS19	uS13	uS9	NA	NA	NA	NA	NA	NA	NA	NA	NA	NA	NA	NA	NA	NA	NA	15	7
Region 5:	uS10	eS10	eS12	uS14	uS3	eS17	NA	NA	NA	NA	NA	NA	NA	NA	NA	NA	NA	NA	NA	NA	NA	NA	16	6
Region 6:	eL31	uL22	eL39	eL37	uL4	uL29	uL23	NA	NA	NA	NA	NA	NA	NA	NA	NA	NA	NA	NA	NA	NA	NA	15	7
Region 7:	uS12	eS8	eL19	uS17	uS8	NA	NA	NA	NA	NA	NA	NA	NA	NA	NA	NA	NA	NA	NA	NA	NA	NA	17	5
Region 8:	eL14	eL20	eL21	eL29	uL30	uL16	uL18	NA	NA	NA	NA	NA	NA	NA	NA	NA	NA	NA	NA	NA	NA	NA	15	7
Region 9:	uL3	uL13	eL24	eS6	uL14	NA	NA	NA	NA	NA	NA	NA	NA	NA	NA	NA	NA	NA	NA	NA	NA	NA	17	5
Region 10:	eL14	eL20	uL11	eL40	uL6	uL10	uL13	NA	NA	NA	NA	NA	NA	NA	NA	NA	NA	NA	NA	NA	NA	NA	15	7
Region 11:	uS7	eS28	eS1	eS26	uS11	NA	NA	NA	NA	NA	NA	NA	NA	NA	NA	NA	NA	NA	NA	NA	NA	NA	17	5
Region 12:	eL18	eL32	uL4	eL6	eL28	uL30	NA	NA	NA	NA	NA	NA	NA	NA	NA	NA	NA	NA	NA	NA	NA	NA	16	6
Region 13:	eL13	eL15	uL15	uL5	eL42	eL8	uS13	NA	NA	NA	NA	NA	NA	NA	NA	NA	NA	NA	NA	NA	NA	NA	15	7
Region 14:	eL13	eL15	eL36	uL15	uL1	uL29	eL8	NA	NA	NA	NA	NA	NA	NA	NA	NA	NA	NA	NA	NA	NA	NA	15	7
Region 15:	uS17	eL19	eL22	eS8	NA	NA	NA	NA	NA	NA	NA	NA	NA	NA	NA	NA	NA	NA	NA	NA	NA	NA	18	4
Region 16:	eS7	uS15	uS17	eS21	eS27	uS8	NA	NA	NA	NA	NA	NA	NA	NA	NA	NA	NA	NA	NA	NA	NA	NA	16	6
Region 17:	eL28	uL24	eL18	uL4	NA	NA	NA	NA	NA	NA	NA	NA	NA	NA	NA	NA	NA	NA	NA	NA	NA	NA	18	4
Region 18:	eS12	uS3	eS31	eS10	NA	NA	NA	NA	NA	NA	NA	NA	NA	NA	NA	NA	NA	NA	NA	NA	NA	NA	18	4
IntCryOmics_6gz5_dt12_IN50_WL9	NA	NA	NA	NA	NA	NA	NA	NA	NA	NA	NA	NA	NA	NA	NA	NA	NA	NA	NA	NA	NA	NA	22	Region Length	Region Number	Average Region Length	1st Quartile	Median	3rd Quartile
Region 0:	eS24	eS4	eS30	uS2	eS21	uS4	uS5	uS8	NA	NA	NA	NA	NA	NA	NA	NA	NA	NA	NA	NA	NA	NA	14	8	20	5.8	4	6.5	7
Region 1:	eL13	eL15	eL18	eL36	uL15	uL29	uL23	NA	NA	NA	NA	NA	NA	NA	NA	NA	NA	NA	NA	NA	NA	NA	15	7
Region 2:	uL4	eL14	eL20	eL6	uL13	eL28	eL33	NA	NA	NA	NA	NA	NA	NA	NA	NA	NA	NA	NA	NA	NA	NA	15	7
Region 3:	eL27	eL30	eL43	eL8	uL2	eL34	uS15	NA	NA	NA	NA	NA	NA	NA	NA	NA	NA	NA	NA	NA	NA	NA	15	7
Region 4:	eS25	uS7	eS28	uS13	uS9	eS26	uS11	NA	NA	NA	NA	NA	NA	NA	NA	NA	NA	NA	NA	NA	NA	NA	15	7
Region 5:	uS10	eS10	eS12	uS14	uS3	eS17	uS2	NA	NA	NA	NA	NA	NA	NA	NA	NA	NA	NA	NA	NA	NA	NA	15	7
Region 6:	uS12	eS8	eL19	eL22	uS17	NA	NA	NA	NA	NA	NA	NA	NA	NA	NA	NA	NA	NA	NA	NA	NA	NA	17	5
Region 7:	eL20	eL21	eL29	uL30	uL18	NA	NA	NA	NA	NA	NA	NA	NA	NA	NA	NA	NA	NA	NA	NA	NA	NA	17	5
Region 8:	uL3	eL24	eS6	uL14	NA	NA	NA	NA	NA	NA	NA	NA	NA	NA	NA	NA	NA	NA	NA	NA	NA	NA	18	4
Region 9:	eL31	uL22	uL4	eL37	eL39	uL29	uL23	NA	NA	NA	NA	NA	NA	NA	NA	NA	NA	NA	NA	NA	NA	NA	15	7
Region 10:	uL11	eL40	uL10	uL6	NA	NA	NA	NA	NA	NA	NA	NA	NA	NA	NA	NA	NA	NA	NA	NA	NA	NA	18	4
Region 11:	eS25	uS7	uS19	uL5	eS19	uS13	NA	NA	NA	NA	NA	NA	NA	NA	NA	NA	NA	NA	NA	NA	NA	NA	16	6
Region 12:	uS2	eS7	uS15	eS21	eS27	uS5	uS8	NA	NA	NA	NA	NA	NA	NA	NA	NA	NA	NA	NA	NA	NA	NA	15	7
Region 13:	eL13	eL15	eL18	eL36	uL15	uL1	uL29	NA	NA	NA	NA	NA	NA	NA	NA	NA	NA	NA	NA	NA	NA	NA	15	7
Region 14:	eL13	eL15	uL15	uL5	eL42	eL8	uS13	NA	NA	NA	NA	NA	NA	NA	NA	NA	NA	NA	NA	NA	NA	NA	15	7
Region 15:	eL18	eL32	uL4	eL6	eL28	NA	NA	NA	NA	NA	NA	NA	NA	NA	NA	NA	NA	NA	NA	NA	NA	NA	17	5
Region 16:	eL21	eL20	uL16	uL18	NA	NA	NA	NA	NA	NA	NA	NA	NA	NA	NA	NA	NA	NA	NA	NA	NA	NA	18	4
Region 17:	eL28	uL24	eL18	uL4	NA	NA	NA	NA	NA	NA	NA	NA	NA	NA	NA	NA	NA	NA	NA	NA	NA	NA	18	4
Region 18:	eS26	uS11	eS28	eS1	NA	NA	NA	NA	NA	NA	NA	NA	NA	NA	NA	NA	NA	NA	NA	NA	NA	NA	18	4
Region 19:	eS12	uS3	eS31	eS10	NA	NA	NA	NA	NA	NA	NA	NA	NA	NA	NA	NA	NA	NA	NA	NA	NA	NA	18	4
IntCryOmics_6gz5_dt12_IN50_WL8	NA	NA	NA	NA	NA	NA	NA	NA	NA	NA	NA	NA	NA	NA	NA	NA	NA	NA	NA	NA	NA	NA	22	Region Length	Region Number	Average Region Length	1st Quartile	Median	3rd Quartile
Region 0:	eS30	uS12	uS17	eS21	uS4	uS5	uS8	NA	NA	NA	NA	NA	NA	NA	NA	NA	NA	NA	NA	NA	NA	NA	15	7	22	5.27273	5	5	6
Region 1:	eL13	eL18	uL15	uL4	eL28	uL30	NA	NA	NA	NA	NA	NA	NA	NA	NA	NA	NA	NA	NA	NA	NA	NA	16	6
Region 2:	uL3	eL14	eL20	eL6	uL13	eL33	NA	NA	NA	NA	NA	NA	NA	NA	NA	NA	NA	NA	NA	NA	NA	NA	16	6
Region 3:	eL27	eL30	eL43	eL8	uL2	eL34	NA	NA	NA	NA	NA	NA	NA	NA	NA	NA	NA	NA	NA	NA	NA	NA	16	6
Region 4:	uS10	eS10	uS14	uS3	eS17	uS2	NA	NA	NA	NA	NA	NA	NA	NA	NA	NA	NA	NA	NA	NA	NA	NA	16	6
Region 5:	eS25	uS7	eS28	uS9	eS26	uS11	NA	NA	NA	NA	NA	NA	NA	NA	NA	NA	NA	NA	NA	NA	NA	NA	16	6
Region 6:	eL31	uL22	eL39	eL37	uL4	uL29	NA	NA	NA	NA	NA	NA	NA	NA	NA	NA	NA	NA	NA	NA	NA	NA	16	6
Region 7:	eL13	eL15	uL5	eL42	uS13	NA	NA	NA	NA	NA	NA	NA	NA	NA	NA	NA	NA	NA	NA	NA	NA	NA	17	5
Region 8:	uL3	eS4	eL24	eS6	uL14	NA	NA	NA	NA	NA	NA	NA	NA	NA	NA	NA	NA	NA	NA	NA	NA	NA	17	5
Region 9:	eL14	eL20	uL11	eL40	uL6	uL10	NA	NA	NA	NA	NA	NA	NA	NA	NA	NA	NA	NA	NA	NA	NA	NA	16	6
Region 10:	eL20	eL21	eL29	uL30	uL18	NA	NA	NA	NA	NA	NA	NA	NA	NA	NA	NA	NA	NA	NA	NA	NA	NA	17	5
Region 11:	uS12	eS8	eL19	eL22	uS17	NA	NA	NA	NA	NA	NA	NA	NA	NA	NA	NA	NA	NA	NA	NA	NA	NA	17	5
Region 12:	eS7	uS15	eS21	eS27	uS8	NA	NA	NA	NA	NA	NA	NA	NA	NA	NA	NA	NA	NA	NA	NA	NA	NA	17	5
Region 13:	eL13	eL15	eL36	uL15	uL1	uL29	NA	NA	NA	NA	NA	NA	NA	NA	NA	NA	NA	NA	NA	NA	NA	NA	16	6
Region 14:	eS12	eS31	eS10	NA	NA	NA	NA	NA	NA	NA	NA	NA	NA	NA	NA	NA	NA	NA	NA	NA	NA	NA	19	3
Region 15:	uS7	uS19	eS19	uS13	uS9	NA	NA	NA	NA	NA	NA	NA	NA	NA	NA	NA	NA	NA	NA	NA	NA	NA	17	5
Region 16:	eL13	eL15	uL15	uL29	uL23	NA	NA	NA	NA	NA	NA	NA	NA	NA	NA	NA	NA	NA	NA	NA	NA	NA	17	5
Region 17:	eL18	eL32	uL4	eL6	eL28	NA	NA	NA	NA	NA	NA	NA	NA	NA	NA	NA	NA	NA	NA	NA	NA	NA	17	5
Region 18:	eL21	eL20	uL16	uL18	NA	NA	NA	NA	NA	NA	NA	NA	NA	NA	NA	NA	NA	NA	NA	NA	NA	NA	18	4
Region 19:	eL28	uL24	eL18	uL4	NA	NA	NA	NA	NA	NA	NA	NA	NA	NA	NA	NA	NA	NA	NA	NA	NA	NA	18	4
Region 20:	eS26	uS11	uS7	eS1	NA	NA	NA	NA	NA	NA	NA	NA	NA	NA	NA	NA	NA	NA	NA	NA	NA	NA	18	4
Region 21:	eS24	eS4	uS4	uS5	eL24	eS6	NA	NA	NA	NA	NA	NA	NA	NA	NA	NA	NA	NA	NA	NA	NA	NA	16	6
																							17	4
