# Supplementary material for: COSNeti: ComplexOme-Structural Network Interpreter used to study spatial enrichment in metazoan ribosomes
Source: BMC Bioinformatics. 2021 Dec 20;22:605. doi: 10.1186/s12859-021-04510-z (PMC8686616; doi:10.1186/s12859-021-04510-z)
Supplement: Supplementary file 4 — Additional file 4. Baseline proportions for statistical testing of spatial enrichment in ribosome multiprotein complexes test case. (Columns F-H) Mammalian binary input necessary for intcryomics.py featuring changed rProtein paralogs with 1 and non-changed with 0. (Columns K-N) Yeast binary input necessary for intcryomics.py featuring changed rProtein paralogs with 1 and non-changed with 0. Non-tested cases are signaled with grey font. Prioritized and tested case are signaled with black font. [file 12859_2021_4510_MOESM4_ESM.xlsx]

## Sheet: AF4
Additional file 4. Baseline proportions for statistical testing of spatial enrichment in ribosome multiprotein complexes test case. (Columns F-H) Mammalian binary input necessary for intcryomics.py featuring changed rProtein paralogs with 1 and non-changed with 0. (Columns K-N) Yeast binary input necessary for intcryomics.py featuring changed rProtein paralogs with 1 and non-changed with 0. Non-t…						Mammalian					Yeast
						significance_file_6gz5	significance_file_6gz5_SbSt	significance_file_6gz5_SbSt_Free	significance_file_6gz5_SbSt_P		significance_file_6snt	significance_file_6snt_depleted	significance_file_6snt_enriched
Tested files	Paralog Universe	Significantly Changed	Baseline Sig. Percentage	rProtein per region	eL13	0	0	0	0	eL20	0	0	0
significance_file_6gz5	89	20	0.224719	4.45	eL14	0	0	0	0	eL20	0	0	0
significance_file_6gz5_SbSt	89	7	0.0786517	12.7143	eL15	0	0	0	0	eL21	0	0	0
significance_file_6gz5_SbSt_Free	89	4	0.0449438	22.25	eL18	0	0	0	0	eL21	0	0	0
significance_file_6gz5_SbSt_P	89	3	0.0337079	29.6667	eL19	0	0	0	0	eL22	0	0	0
significance_file_6snt	123	18	0.146341	6.83333	eL20	0	0	0	0	eL22	0	0	0
significance_file_6snt_depleted	123	9	0.0731707	13.6667	eL21	0	0	0	0	eL24	0	0	0
significance_file_6snt_enriched	123	9	0.0731707	13.6667	eL22	0	0	0	0	eL24	0	0	0
					eL24	1	0	0	0	eL27	0	0	0
					eL27	0	0	0	0	eL27	0	0	0
					eL27	0	0	0	0	eL28	0	0	0
					eL28	0	0	0	0	eL29	0	0	0
					eL29	0	0	0	0	eL30	0	0	0
					eL30	0	0	0	0	eL31	0	0	0
					eL31	1	0	0	0	eL31	0	0	0
					eL32	0	0	0	0	eL32	0	0	0
					eL33	0	0	0	0	eL33	0	0	0
					eL34	0	0	0	0	eL33	0	0	0
					eL36	0	0	0	0	eL34	0	0	0
					eL36	0	0	0	0	eL34	0	0	0
					eL37	0	0	0	0	eL36	0	0	0
					eL37	0	0	0	0	eL36	0	0	0
					eL38	1	1	1	0	eL37	0	0	0
					eL39	0	0	0	0	eL37	0	0	0
					eL40	1	1	1	0	eL38	0	0	0
					eL41	0	0	0	0	eL39	1	0	1
					eL42	0	0	0	0	eL40	1	1	0
					eL43	1	0	0	0	eL40	1	1	0
					eL6	0	0	0	0	eL41	0	0	0
					eL8	0	0	0	0	eL41	0	0	0
					eS10	1	0	0	0	eL42	0	0	0
					eS12	1	0	0	0	eL42	0	0	0
					eS17	0	0	0	0	eL43	0	0	0
					eS19	1	0	0	0	eL43	0	0	0
					eS1	1	0	0	0	eL6	0	0	0
					eS21	0	0	0	0	eL6	0	0	0
					eS24	0	0	0	0	eL8	0	0	0
					eS25	1	1	0	1	eL8	0	0	0
					eS26	1	1	1	0	eS10	0	0	0
					eS27	0	0	0	0	eS10	0	0	0
					eS27	0	0	0	0	eS12	0	0	0
					eS28	0	0	0	0	eS17	0	0	0
					eS30	0	0	0	0	eS17	0	0	0
					eS31	0	0	0	0	eS19	0	0	0
					eS4	0	0	0	0	eS19	0	0	0
					eS6	0	0	0	0	eS1	1	1	0
					eS7	1	1	0	1	eS1	1	1	0
					eS8	0	0	0	0	eS21	0	0	0
					RACK1	0	0	0	0	eS21	0	0	0
					uL10	0	0	0	0	eS24	0	0	0
					uL10	0	0	0	0	eS24	0	0	0
					uL11	1	0	0	0	eS25	0	0	0
					uL13	0	0	0	0	eS25	0	0	0
					uL13	0	0	0	0	eS26	0	0	0
					uL14	1	0	0	0	eS26	0	0	0
					uL15	0	0	0	0	eS27	0	0	0
					uL16	1	1	1	0	eS27	0	0	0
					uL18	0	0	0	0	eS28	0	0	0
					uL18	0	0	0	0	eS28	0	0	0
					uL1	1	1	0	1	eS30	0	0	0
					uL22	0	0	0	0	eS30	0	0	0
					uL23	0	0	0	0	eS31	1	0	1
					uL23	0	0	0	0	eS4	0	0	0
					uL24	0	0	0	0	eS4	0	0	0
					uL29	0	0	0	0	eS6	0	0	0
					uL2	0	0	0	0	eS6	0	0	0
					uL30	0	0	0	0	eS7	0	0	0
					uL30	0	0	0	0	eS7	0	0	0
					uL3	0	0	0	0	eS8	0	0	0
					uL4	0	0	0	0	eS8	0	0	0
					uL5	0	0	0	0	RPL25	0	0	0
					uL6	1	0	0	0	RPS0	0	0	0
					uS10	0	0	0	0	uL10	0	0	0
					uS11	0	0	0	0	uL11	0	0	0
					uS12	0	0	0	0	uL11	0	0	0
					uS13	0	0	0	0	uL13	0	0	0
					uS14	0	0	0	0	uL13	0	0	0
					uS15	1	0	0	0	uL14	1	0	1
					uS15	1	0	0	0	uL14	1	0	1
					uS17	0	0	0	0	uL15	0	0	0
					uS19	0	0	0	0	uL16	0	0	0
					uS2	1	0	0	0	uL18	0	0	0
					uS3	0	0	0	0	uL22	1	0	1
					uS3	0	0	0	0	uL22	1	0	1
					uS4	0	0	0	0	uL23	0	0	0
					uS5	0	0	0	0	uL24	1	0	1
					uS7	0	0	0	0	uL24	1	0	1
					uS8	0	0	0	0	uL29	0	0	0
					uS9	0	0	0	0	uL29	0	0	0
										uL2	0	0	0
										uL2	0	0	0
										uL30	0	0	0
										uL30	0	0	0
										uL3	0	0	0
										uL4	0	0	0
										uL4	0	0	0
										uL5	0	0	0
										uL5	0	0	0
										uL6	0	0	0
										uL6	0	0	0
										uS10	0	0	0
										uS11	0	0	0
										uS11	0	0	0
										uS12	0	0	0
										uS12	0	0	0
										uS13	1	1	0
										uS13	1	1	0
										uS14	1	1	0
										uS14	1	1	0
										uS15	1	0	1
										uS17	0	0	0
										uS17	0	0	0
										uS2	0	0	0
										uS2	0	0	0
										uS3	1	1	0
										uS4	0	0	0
										uS4	0	0	0
										uS5	0	0	0
										uS7	0	0	0
										uS8	0	0	0
										uS8	0	0	0
										uS9	0	0	0
										uS9	0	0	0
