# Supplementary material for: COSNeti: ComplexOme-Structural Network Interpreter used to study spatial enrichment in metazoan ribosomes
Source: BMC Bioinformatics. 2021 Dec 20;22:605. doi: 10.1186/s12859-021-04510-z (PMC8686616; doi:10.1186/s12859-021-04510-z)
Supplement: Supplementary file 6 — Additional file 6. Modules or communities found in optimized ribosomal networks from mmCIF entries 6SNT and 6GZ5 corresponding to Saccharomyces cerevisiae (Column H-M) and Oryctolagus cuniculus (Column B-G). Three different contrasting algorithms were used to find communities across optimized ribosomal protein graphs. Namely, Infomap, walktrap and eigenvector based models. The resulting regions were then used to compare to those obtained from the COSNeti procedure as outlined in Table 3. Green highlights the exemplary PET region as was picked out by each algorithm. [file 12859_2021_4510_MOESM6_ESM.xlsx]

## Sheet: AF6
Additional file 6. Modules or communities found in optimized ribosomal networks from mmCIF entries 6SNT and 6GZ5 corresponding to Saccharomyces cerevisiae (Column H-M) and Oryctolagus cuniculus (Column B-G). Three different contrasting algorithms were used to find communities across optimized ribosomal protein graphs. namely, Infomap (https://github.com/mapequation/infomap), walktrap (https://www…	6gz5_t12						6snt_t12
	Infomap		Walktrap		Eigenvector based models		Infomap		Walktrap		Eigenvalue based models
	1	uS8	1	eL13	1	eL13	1	uS5	1	eL21	1	eL19
	1	uS17	1	eL18	1	eL18	1	uS4	1	uL10	1	uS17
	1	uS15	1	eL36	1	eL36	1	uS17	1	uL30	1	eS21
	1	uS4	1	uL15	1	uL15	1	eS21	1	uL4	1	uS2
	1	uS5	1	uL1	1	uL1	1	eS4	1	eL29	1	uS4
	1	eL19	1	uL29	1	uL29	1	eS7	1	uL5	1	uS5
	1	eS7	1	uL4	1	uL4	1	uS15	1	eL42	1	eS24
	1	uS2	1	eL15	1	eL15	1	eS27	1	uL18	1	eS30
	1	eS21	1	eL8	1	eL42	1	uS2	1	uL24	1	uS12
	1	eS27	1	eL28	1	eL28	1	eL19	1	uL11	1	eS8
	1	eS4	1	eL32	1	eL32	1	eS6	2	eL19	2	eL20
	1	eS30	1	eL31	1	uL22	1	eS24	2	uS17	2	eL21
	1	eS6	1	uL22	1	eL39	1	eS30	2	uS4	2	eL33
	1	eS24	1	eL39	1	eL37	1	uS12	2	eS24	2	uL10
	1	uS12	1	eL37	1	uL23	1	eS8	2	eS4	2	uL14
	1	eS8	1	uL23	1	uL24	2	uL4	2	eS30	2	uL16
	1	eL22	1	uL24	2	eS7	2	uL15	2	uS12	2	uL30
	2	eL8	2	eL14	2	uS15	2	eL28	2	eS8	2	uL4
	2	uL2	2	eL20	2	uS17	2	uL13	3	eL20	2	uL6
	2	eL34	2	eL6	2	eS10	2	uL18	3	eL33	2	eL29
	2	eS1	2	uL13	2	uS14	2	eL36	3	uL14	2	uL5
	2	eL30	2	uL6	2	uS3	2	eL39	3	uL16	2	eL8
	2	eL43	2	eL21	2	eS17	2	eL37	3	uL6	2	eL28
	2	eL27	2	eL29	2	uS2	2	eL42	3	eL32	2	eL32
	3	eL20	2	uL30	2	eS21	2	uL29	3	eL31	2	eL36
	3	eL6	2	eL33	2	eS27	2	uL24	3	uL22	2	eL42
	3	uL13	2	uL16	2	uS4	3	eL20	3	eL6	2	uL13
	3	eL14	2	uL18	2	uS5	3	uL16	3	eL40	2	uL15
	3	uL6	2	eL40	2	uS8	3	eL6	4	eL27	2	uL18
	3	eL28	3	eS1	2	eS24	3	eL33	4	eL30	2	eL6
	3	eL33	3	uS9	2	eS4	3	uL14	4	eL34	2	eL37
	3	eL32	3	eS26	2	eS30	3	uL6	4	uL2	2	uL29
	4	uL4	3	uS11	2	uS12	3	uL22	4	eL43	2	uL24
	4	eL39	3	eS25	2	uS10	3	eL32	5	eS19	2	eL40
	4	uL29	3	uS7	3	eL8	3	eL31	5	uS13	3	eS7
	4	uL22	3	eS28	3	uL2	3	eL40	5	uS7	3	eL27
	4	eL37	4	eL19	3	eL34	4	uS7	5	uS9	3	eL30
	4	uL23	4	eL22	3	eL27	4	eS1	5	eS25	3	eL34
	4	uL24	4	uS17	3	eL30	4	uS9	5	eS28	3	uL2
	4	eL31	4	uS4	3	eL43	4	uL11	5	uS8	3	eL43
	5	eL15	4	eS24	4	eL14	4	uS13	6	eL8	3	uS15
	5	eL13	4	eS4	4	eL20	4	eS26	6	eL28	3	eL39
	5	uL15	4	eS30	4	eL6	4	uS11	6	eL36	3	eS27
	5	eL36	4	uS12	4	uL13	4	eS25	6	uL13	4	uL11
	5	eL42	4	eS8	4	uL6	4	eS19	6	uL15	4	eS1
	5	uL1	5	eS7	4	eL21	4	eS28	6	eL39	4	eS19
	6	eL18	5	uS15	4	eL29	5	eL34	6	eL37	4	uS13
	6	eL21	5	eS17	4	uL30	5	uL2	6	uL29	4	uS7
	6	eL29	5	uS2	4	eL33	5	eL8	7	eS7	4	uS9
	6	uL30	5	eS21	4	uL16	5	eL30	7	uS15	4	eS26
	6	uL16	5	eS27	4	uL18	5	eL27	7	eS21	4	uS11
	6	uL18	5	uS5	4	eL40	5	eL43	7	eS27	4	eS25
	7	uS3	5	uS8	5	eL22	6	eL21	7	uS2	4	eS28
	7	uS14	6	eL42	5	eL31	6	uL30	7	uS5	4	uS8
	7	eS10	6	uL5	5	uL10	6	eL29	8	eL24	5	eL24
	7	eS17	6	eS19	5	eS12	6	uL10	8	eS6	5	eS6
	7	uS10	6	uS13	5	eS31	6	uL5	8	uL23	5	uL23
	7	eS12	6	uS19	5	eS8	7	uS3	8	uL3	5	uL3
	7	eS31	7	uL2	5	uL11	7	uS14	9	eS10	5	eS4
	8	uL5	7	eL34	6	eL19	7	eS10	9	uS14	6	eL31
	8	uS13	7	eL27	7	uL5	7	eS17	9	uS3	6	uL22
	8	uS9	7	eL30	7	eS1	7	uS10	9	eS17	7	eS10
	8	eS25	7	eL43	7	eS19	8	eL24	9	uS10	7	uS14
	8	eS19	8	eL24	7	uS13	8	uL3	10	eS12	7	uS3
	8	uS19	8	eS6	7	uS9	8	uL23	10	eS31	7	eS17
	9	uS7	8	uL14	7	eS26	9	eS12	11	eS1	7	uS10
	9	eS26	8	uL3	7	uS11	9	eS31	11	eS26	8	eS12
	9	uS11	9	uL10	7	eS25	9	uS8	11	uS11	8	eS31
	9	eS28	9	uL11	7	uS7
	10	eL24	10	eS10	7	eS28
	10	uL3	10	uS14	7	uS19
	10	uL14	10	uS3	8	eL24
	11	eL40	10	uS10	8	eS6
	11	uL10	11	eS12	8	uL14
	11	uL11	11	eS31	8	uL3
